# Supplementary material for: Molecular insights into DNA recognition and methylation by non-canonical type I restriction-modification systems
Source: Nat Commun. 2022 Oct 27;13:6391. doi: 10.1038/s41467-022-34085-z (PMC9613975; doi:10.1038/s41467-022-34085-z)
Supplement: Supplementary file 3 — Source Data [file 41467_2022_34085_MOESM3_ESM.xlsx]

## Sheet: Fig. 2f
	Elution volumn	Abs 280	Elution volumn	Abs 280	Elution volumn	Abs 280	Elution volumn	Abs 280
	mL	mAU	mL	mAU	mL	mAU	mL	mAU
	M1(1-466)M2(1-468)S-His	M1(1-466)M2(1-468)S-His	M1(1-466)M2S-His	M1(1-466)M2S-His	M1M2(1-468)S-His	M1M2(1-468)S-His	M1M2S-His	M1M2S-His
	9.001	6.5506	9.001	6.8921	9.001	11.1361	9.001	2.82884
	9.002	6.539	9.001	6.88292	9.002	11.1359	9.002	2.82964
	9.002	6.52968	9.002	6.87448	9.002	11.1356	9.002	2.82936
	9.003	6.52327	9.003	6.86667	9.003	11.1358	9.003	2.82856
	9.004	6.51715	9.004	6.86227	9.004	11.1369	9.004	2.82769
	9.005	6.51004	9.005	6.85899	9.005	11.138	9.005	2.82701
	9.006	6.50136	9.006	6.85285	9.006	11.14	9.006	2.82639
	9.007	6.49412	9.006	6.84457	9.007	11.1423	9.007	2.8251
	9.007	6.48719	9.007	6.83603	9.007	11.1441	9.007	2.82357
	9.008	6.48027	9.008	6.82774	9.008	11.1459	9.008	2.82204
	9.009	6.47378	9.009	6.81919	9.009	11.1474	9.009	2.82054
	9.01	6.46721	9.01	6.80915	9.01	11.147	9.01	2.81997
	9.011	6.45903	9.011	6.7987	9.011	11.1465	9.011	2.82035
	9.012	6.45015	9.011	6.79061	9.012	11.1454	9.012	2.82094
	9.012	6.43957	9.012	6.78322	9.012	11.1444	9.012	2.82155
	9.013	6.42646	9.013	6.77594	9.013	11.1434	9.013	2.82219
	9.014	6.41386	9.014	6.76867	9.014	11.1427	9.014	2.82309
	9.015	6.4033	9.015	6.76205	9.015	11.1427	9.015	2.82411
	9.016	6.39334	9.016	6.75606	9.016	11.1433	9.016	2.82513
	9.017	6.38287	9.016	6.74979	9.017	11.1438	9.017	2.82561
	9.017	6.3722	9.017	6.74031	9.017	11.1455	9.017	2.82557
	9.018	6.36115	9.018	6.72995	9.018	11.1479	9.018	2.82442
	9.019	6.34983	9.019	6.71938	9.019	11.1496	9.019	2.82289
	9.02	6.33841	9.02	6.70869	9.02	11.151	9.02	2.82133
	9.021	6.32632	9.021	6.69845	9.021	11.1523	9.021	2.82022
	9.022	6.31393	9.021	6.68947	9.022	11.1519	9.022	2.81961
	9.022	6.30436	9.022	6.68048	9.022	11.1512	9.022	2.8198
	9.023	6.29607	9.023	6.67069	9.023	11.1506	9.023	2.82017
	9.024	6.28792	9.024	6.66074	9.024	11.15	9.024	2.82054
	9.025	6.27987	9.025	6.6491	9.025	11.1488	9.025	2.82079
	9.026	6.27251	9.026	6.63686	9.026	11.1471	9.026	2.82077
	9.027	6.26658	9.026	6.62766	9.027	11.1445	9.027	2.82038
	9.027	6.2598	9.027	6.62047	9.027	11.1415	9.027	2.81992
	9.028	6.25032	9.028	6.61313	9.028	11.1385	9.028	2.81931
	9.029	6.23987	9.029	6.60395	9.029	11.1367	9.029	2.81809
	9.03	6.22912	9.03	6.59479	9.03	11.1354	9.03	2.81672
	9.031	6.21822	9.031	6.58716	9.031	11.1357	9.031	2.81534
	9.032	6.20707	9.031	6.5799	9.031	11.1364	9.032	2.81395
	9.032	6.19553	9.032	6.572	9.032	11.1368	9.032	2.8129
	9.033	6.18517	9.033	6.56376	9.033	11.136	9.033	2.81208
	9.034	6.17713	9.034	6.55537	9.034	11.135	9.034	2.81125
	9.035	6.16983	9.035	6.54694	9.035	11.1337	9.035	2.8104
	9.036	6.16163	9.036	6.53852	9.036	11.1325	9.036	2.80952
	9.037	6.15273	9.036	6.5279	9.036	11.1315	9.037	2.80828
	9.037	6.14431	9.037	6.51697	9.037	11.1306	9.037	2.80755
	9.038	6.13612	9.038	6.50945	9.038	11.1286	9.038	2.80735
	9.039	6.12768	9.039	6.50257	9.039	11.1256	9.039	2.80722
	9.04	6.11874	9.04	6.49681	9.04	11.1224	9.04	2.80765
	9.041	6.10977	9.041	6.49236	9.041	11.1194	9.041	2.80851
	9.042	6.10156	9.041	6.48761	9.041	11.1166	9.042	2.80901
	9.042	6.09351	9.042	6.48159	9.042	11.1155	9.042	2.80925
	9.043	6.0849	9.043	6.47533	9.043	11.1147	9.043	2.80943
	9.044	6.07598	9.044	6.46418	9.044	11.1131	9.044	2.80964
	9.045	6.06693	9.045	6.45162	9.045	11.111	9.045	2.80987
	9.046	6.05772	9.046	6.44062	9.046	11.1094	9.046	2.8102
	9.047	6.04812	9.046	6.43024	9.046	11.1083	9.047	2.81062
	9.047	6.03743	9.047	6.42021	9.047	11.1074	9.047	2.81088
	9.048	6.0279	9.048	6.41204	9.048	11.1067	9.048	2.81075
	9.049	6.02114	9.049	6.40461	9.049	11.106	9.049	2.81053
	9.05	6.01511	9.05	6.39819	9.05	11.104	9.05	2.8108
	9.051	6.00901	9.051	6.39219	9.051	11.1019	9.051	2.81137
	9.052	6.00281	9.051	6.3851	9.051	11.0996	9.051	2.81235
	9.052	5.99686	9.052	6.37583	9.052	11.0971	9.052	2.81371
	9.053	5.9912	9.053	6.36598	9.053	11.0949	9.053	2.81489
	9.054	5.98562	9.054	6.35656	9.054	11.0938	9.054	2.81579
	9.055	5.97946	9.055	6.34726	9.055	11.093	9.055	2.81657
	9.056	5.97311	9.056	6.33854	9.056	11.0927	9.056	2.8173
	9.057	5.96782	9.056	6.33035	9.056	11.0925	9.056	2.81802
	9.057	5.96307	9.057	6.32384	9.057	11.0921	9.057	2.81901
	9.058	5.95872	9.058	6.31852	9.058	11.0916	9.058	2.82017
	9.059	5.95573	9.059	6.31305	9.059	11.0906	9.059	2.82028
	9.06	5.95331	9.06	6.3064	9.06	11.0885	9.06	2.81944
	9.061	5.95145	9.06	6.29831	9.061	11.0861	9.061	2.81802
	9.061	5.94972	9.061	6.28887	9.061	11.0837	9.061	2.81606
	9.062	5.94677	9.062	6.27894	9.062	11.0812	9.062	2.81407
	9.063	5.94313	9.063	6.26905	9.063	11.079	9.063	2.81249
	9.064	5.94008	9.064	6.25921	9.064	11.077	9.064	2.8111
	9.065	5.93727	9.065	6.25299	9.065	11.0758	9.065	2.80969
	9.066	5.93435	9.065	6.24931	9.066	11.0752	9.066	2.80825
	9.066	5.92912	9.066	6.24588	9.066	11.0746	9.066	2.80665
	9.067	5.92208	9.067	6.24195	9.067	11.0739	9.067	2.80489
	9.068	5.91596	9.068	6.23747	9.068	11.0732	9.068	2.80328
	9.069	5.91045	9.069	6.2319	9.069	11.0723	9.069	2.80206
	9.07	5.9049	9.07	6.22585	9.07	11.0713	9.07	2.80103
	9.071	5.89924	9.07	6.21971	9.071	11.0705	9.071	2.80008
	9.071	5.89357	9.071	6.21279	9.071	11.0696	9.071	2.79916
	9.072	5.88799	9.072	6.20655	9.072	11.069	9.072	2.79781
	9.073	5.88246	9.073	6.20254	9.073	11.0684	9.073	2.7961
	9.074	5.87638	9.074	6.19944	9.074	11.0679	9.074	2.79479
	9.075	5.86969	9.075	6.19594	9.075	11.0669	9.075	2.79421
	9.076	5.86328	9.075	6.19162	9.076	11.0653	9.076	2.79393
	9.076	5.85722	9.076	6.18636	9.076	11.0631	9.076	2.79371
	9.077	5.85087	9.077	6.18069	9.077	11.0606	9.077	2.79343
	9.078	5.84357	9.078	6.17483	9.078	11.0581	9.078	2.79227
	9.079	5.83543	9.079	6.16764	9.079	11.0558	9.079	2.79065
	9.08	5.82624	9.08	6.15946	9.08	11.0538	9.08	2.79016
	9.081	5.81631	9.08	6.15217	9.081	11.0529	9.081	2.79056
	9.081	5.80586	9.081	6.14546	9.081	11.0523	9.081	2.79116
	9.082	5.79479	9.082	6.13871	9.082	11.0516	9.082	2.79183
	9.083	5.78439	9.083	6.13041	9.083	11.0505	9.083	2.79236
	9.084	5.77508	9.084	6.12092	9.084	11.0492	9.084	2.79247
	9.085	5.76593	9.085	6.11118	9.085	11.0476	9.085	2.7924
	9.086	5.75529	9.085	6.10148	9.086	11.0459	9.086	2.79256
	9.086	5.74351	9.086	6.09192	9.086	11.0456	9.086	2.79287
	9.087	5.73419	9.087	6.08375	9.087	11.0459	9.087	2.79336
	9.088	5.72675	9.088	6.07677	9.088	11.0464	9.088	2.79401
	9.089	5.71931	9.089	6.07027	9.089	11.0469	9.089	2.79477
	9.09	5.71192	9.09	6.06386	9.09	11.0467	9.09	2.79569
	9.091	5.7046	9.09	6.05591	9.091	11.0449	9.091	2.79665
	9.091	5.69739	9.091	6.04577	9.091	11.0427	9.091	2.79752
	9.092	5.6902	9.092	6.03578	9.092	11.0403	9.092	2.79836
	9.093	5.68195	9.093	6.02614	9.093	11.0379	9.093	2.79905
	9.094	5.67277	9.094	6.01654	9.094	11.0367	9.094	2.79962
	9.095	5.66408	9.095	6.00741	9.095	11.0365	9.095	2.79973
	9.096	5.65605	9.095	5.99902	9.096	11.0371	9.096	2.79926
	9.096	5.64805	9.096	5.99141	9.096	11.0381	9.096	2.79836
	9.097	5.63982	9.097	5.98408	9.097	11.0392	9.097	2.79718
	9.098	5.63179	9.098	5.97594	9.098	11.0389	9.098	2.79582
	9.099	5.62475	9.099	5.96546	9.099	11.0382	9.099	2.79509
	9.1	5.61824	9.1	5.95567	9.1	11.0373	9.1	2.7951
	9.101	5.61179	9.1	5.94718	9.1	11.0364	9.101	2.7949
	9.101	5.6054	9.101	5.93942	9.101	11.0351	9.101	2.79425
	9.102	5.59959	9.102	5.93184	9.102	11.0335	9.102	2.79337
	9.103	5.59438	9.103	5.92384	9.103	11.0319	9.103	2.79242
	9.104	5.58931	9.104	5.91633	9.104	11.0307	9.104	2.79151
	9.105	5.58131	9.105	5.91022	9.105	11.0295	9.105	2.79128
	9.106	5.5717	9.105	5.90443	9.105	11.0291	9.106	2.79183
	9.106	5.5637	9.106	5.89863	9.106	11.0291	9.106	2.79222
	9.107	5.55665	9.107	5.89273	9.107	11.0278	9.107	2.79239
	9.108	5.54959	9.108	5.88577	9.108	11.0258	9.108	2.79245
	9.109	5.54492	9.109	5.87768	9.109	11.0238	9.109	2.79229
	9.11	5.54193	9.11	5.86962	9.11	11.0211	9.11	2.79195
	9.111	5.53907	9.11	5.86128	9.11	11.019	9.111	2.79147
	9.111	5.53619	9.111	5.85352	9.111	11.0185	9.111	2.7909
	9.112	5.53368	9.112	5.84785	9.112	11.0183	9.112	2.7902
	9.113	5.53173	9.113	5.84337	9.113	11.0182	9.113	2.78932
	9.114	5.53118	9.114	5.83889	9.114	11.0181	9.114	2.7885
	9.115	5.53143	9.115	5.83287	9.115	11.0166	9.115	2.78783
	9.116	5.53176	9.115	5.82479	9.115	11.0142	9.116	2.78741
	9.116	5.52885	9.116	5.81628	9.116	11.0118	9.116	2.78817
	9.117	5.52334	9.117	5.80774	9.117	11.0093	9.117	2.79005
	9.118	5.51723	9.118	5.79924	9.118	11.0069	9.118	2.79219
	9.119	5.51093	9.119	5.79168	9.119	11.0058	9.119	2.79456
	9.12	5.50428	9.12	5.78648	9.12	11.0052	9.12	2.79639
	9.121	5.49712	9.12	5.78272	9.12	11.0046	9.12	2.79723
	9.121	5.48926	9.121	5.77895	9.121	11.0038	9.121	2.79792
	9.122	5.48133	9.122	5.77477	9.122	11.0032	9.122	2.79904
	9.123	5.47336	9.123	5.77005	9.123	11.0031	9.123	2.80033
	9.124	5.46556	9.124	5.76522	9.124	11.003	9.124	2.80104
	9.125	5.45821	9.125	5.76045	9.125	11.0029	9.125	2.80103
	9.126	5.45296	9.125	5.75569	9.125	11.0023	9.125	2.80027
	9.126	5.45058	9.126	5.74987	9.126	11.001	9.126	2.79881
	9.127	5.44819	9.127	5.74284	9.127	10.999	9.127	2.79736
	9.128	5.4455	9.128	5.7357	9.128	10.997	9.128	2.79657
	9.129	5.44227	9.129	5.72858	9.129	10.995	9.129	2.79672
	9.13	5.43738	9.129	5.72147	9.13	10.9934	9.13	2.79725
	9.13	5.43006	9.13	5.71464	9.13	10.9925	9.13	2.79789
	9.131	5.42247	9.131	5.70852	9.131	10.992	9.131	2.79855
	9.132	5.41467	9.132	5.70292	9.132	10.9915	9.132	2.79941
	9.133	5.40628	9.133	5.6974	9.133	10.9911	9.133	2.80059
	9.134	5.39727	9.134	5.6919	9.134	10.991	9.134	2.80193
	9.135	5.38791	9.134	5.68504	9.135	10.9908	9.135	2.80331
	9.135	5.3785	9.135	5.67817	9.135	10.9907	9.135	2.80462
	9.136	5.36878	9.136	5.67258	9.136	10.9904	9.136	2.8055
	9.137	5.36094	9.137	5.66698	9.137	10.99	9.137	2.80499
	9.138	5.35706	9.138	5.66136	9.138	10.9894	9.138	2.80355
	9.139	5.35445	9.139	5.65659	9.139	10.989	9.139	2.80211
	9.14	5.35115	9.139	5.65241	9.14	10.9886	9.14	2.80054
	9.14	5.34683	9.14	5.64805	9.14	10.9872	9.14	2.79944
	9.141	5.3428	9.141	5.64367	9.141	10.985	9.141	2.79926
	9.142	5.33938	9.142	5.63931	9.142	10.9828	9.142	2.79944
	9.143	5.33602	9.143	5.6337	9.143	10.9808	9.143	2.79956
	9.144	5.33317	9.144	5.62648	9.144	10.9789	9.144	2.7995
	9.145	5.33067	9.144	5.61888	9.145	10.9773	9.145	2.79999
	9.145	5.32772	9.145	5.61128	9.145	10.976	9.145	2.80104
	9.146	5.32458	9.146	5.60371	9.146	10.9751	9.146	2.80209
	9.147	5.32076	9.147	5.59738	9.147	10.9746	9.147	2.80294
	9.148	5.31504	9.148	5.59228	9.148	10.9733	9.148	2.80355
	9.149	5.30836	9.149	5.5873	9.149	10.9711	9.149	2.80367
	9.15	5.30221	9.149	5.5823	9.15	10.9684	9.15	2.80293
	9.15	5.29616	9.15	5.57705	9.15	10.9652	9.15	2.80188
	9.151	5.29045	9.151	5.57105	9.151	10.9619	9.151	2.80069
	9.152	5.28538	9.152	5.56451	9.152	10.9591	9.152	2.79931
	9.153	5.28081	9.153	5.55789	9.153	10.9566	9.153	2.7978
	9.154	5.27657	9.154	5.55129	9.154	10.9539	9.154	2.79604
	9.155	5.27236	9.154	5.54571	9.155	10.9511	9.155	2.79455
	9.155	5.267	9.155	5.54218	9.155	10.9483	9.155	2.79401
	9.156	5.2599	9.156	5.54025	9.156	10.9457	9.156	2.79417
	9.157	5.25258	9.157	5.5386	9.157	10.9433	9.157	2.79448
	9.158	5.24549	9.158	5.53636	9.158	10.941	9.158	2.79494
	9.159	5.23836	9.159	5.53194	9.159	10.9388	9.159	2.79514
	9.16	5.23123	9.159	5.52498	9.16	10.9362	9.16	2.79474
	9.16	5.22486	9.16	5.51674	9.16	10.9332	9.16	2.7944
	9.161	5.2195	9.161	5.50821	9.161	10.9311	9.161	2.79426
	9.162	5.21435	9.162	5.4997	9.162	10.9298	9.162	2.79401
	9.163	5.20919	9.163	5.49135	9.163	10.9287	9.163	2.79322
	9.164	5.20516	9.164	5.48395	9.164	10.9284	9.164	2.79196
	9.165	5.20197	9.164	5.47929	9.165	10.9283	9.165	2.79086
	9.165	5.1984	9.165	5.47557	9.165	10.9279	9.165	2.78992
	9.166	5.19482	9.166	5.47168	9.166	10.9273	9.166	2.78926
	9.167	5.19078	9.167	5.46753	9.167	10.9258	9.167	2.78924
	9.168	5.1863	9.168	5.46329	9.168	10.9231	9.168	2.78947
	9.169	5.18306	9.169	5.45891	9.169	10.9209	9.169	2.78995
	9.17	5.18102	9.169	5.45421	9.169	10.9197	9.17	2.79037
	9.17	5.17909	9.17	5.4484	9.17	10.9188	9.17	2.79035
	9.171	5.17644	9.171	5.44192	9.171	10.9175	9.171	2.78998
	9.172	5.17148	9.172	5.43592	9.172	10.9159	9.172	2.78977
	9.173	5.16425	9.173	5.43021	9.173	10.9139	9.173	2.78971
	9.174	5.1566	9.174	5.42384	9.174	10.9115	9.174	2.7899
	9.175	5.14892	9.174	5.41603	9.174	10.9092	9.175	2.79058
	9.175	5.14126	9.175	5.40778	9.175	10.9078	9.175	2.791
	9.176	5.13421	9.176	5.39851	9.176	10.9068	9.176	2.79047
	9.177	5.12931	9.177	5.38933	9.177	10.9057	9.177	2.78922
	9.178	5.12521	9.178	5.381	9.178	10.9046	9.178	2.7877
	9.179	5.12109	9.179	5.37409	9.179	10.9034	9.179	2.78599
	9.18	5.11686	9.179	5.36944	9.179	10.9018	9.18	2.78457
	9.18	5.11258	9.18	5.3667	9.18	10.9005	9.18	2.78371
	9.181	5.10833	9.181	5.36231	9.181	10.8997	9.181	2.78263
	9.182	5.10409	9.182	5.35466	9.182	10.899	9.182	2.78123
	9.183	5.09907	9.183	5.34692	9.183	10.8983	9.183	2.78
	9.184	5.09164	9.184	5.33907	9.184	10.8976	9.184	2.77933
	9.185	5.08333	9.184	5.33109	9.184	10.8963	9.185	2.77931
	9.185	5.07313	9.185	5.32262	9.185	10.8944	9.185	2.77988
	9.186	5.06276	9.186	5.31373	9.186	10.8925	9.186	2.78092
	9.187	5.05241	9.187	5.305	9.187	10.8903	9.187	2.78167
	9.188	5.0424	9.188	5.29643	9.188	10.8882	9.188	2.78179
	9.189	5.0335	9.189	5.28829	9.189	10.8875	9.189	2.78183
	9.19	5.0256	9.189	5.28095	9.189	10.8872	9.189	2.78197
	9.19	5.01758	9.19	5.27429	9.19	10.8865	9.19	2.7823
	9.191	5.00911	9.191	5.26876	9.191	10.8852	9.191	2.78307
	9.192	5.00136	9.192	5.26386	9.192	10.8839	9.192	2.78425
	9.193	4.99599	9.193	5.25863	9.193	10.883	9.193	2.78576
	9.194	4.99185	9.194	5.25303	9.194	10.8821	9.194	2.78763
	9.195	4.9878	9.194	5.24823	9.194	10.8813	9.194	2.78923
	9.195	4.98383	9.195	5.24479	9.195	10.8808	9.195	2.79036
	9.196	4.97985	9.196	5.24106	9.196	10.8796	9.196	2.79146
	9.197	4.97587	9.197	5.23683	9.197	10.8777	9.197	2.79261
	9.198	4.97153	9.198	5.23219	9.198	10.8757	9.198	2.79389
	9.199	4.96588	9.198	5.2267	9.199	10.8736	9.199	2.79544
	9.2	4.95935	9.199	5.22041	9.199	10.8716	9.199	2.7972
	9.2	4.95294	9.2	5.21367	9.2	10.8697	9.2	2.79933
	9.201	4.94667	9.201	5.20651	9.201	10.868	9.201	2.80185
	9.202	4.94053	9.202	5.20131	9.202	10.8657	9.202	2.80437
	9.203	4.9351	9.203	5.19913	9.203	10.8626	9.203	2.80736
	9.204	4.93061	9.203	5.19663	9.204	10.8596	9.204	2.81059
	9.204	4.92844	9.204	5.19342	9.204	10.8565	9.204	2.81399
	9.205	4.92627	9.205	5.19004	9.205	10.8538	9.205	2.81744
	9.206	4.92328	9.206	5.18715	9.206	10.8519	9.206	2.82037
	9.207	4.91967	9.207	5.18461	9.207	10.8504	9.207	2.82263
	9.208	4.91602	9.208	5.1816	9.208	10.8492	9.208	2.82453
	9.209	4.91231	9.208	5.17816	9.209	10.8483	9.209	2.82429
	9.209	4.9082	9.209	5.17463	9.209	10.8465	9.209	2.82402
	9.21	4.9031	9.21	5.16999	9.21	10.8439	9.21	2.82364
	9.211	4.89809	9.211	5.16451	9.211	10.8416	9.211	2.82319
	9.212	4.89344	9.212	5.15726	9.212	10.8401	9.212	2.82271
	9.213	4.88887	9.213	5.14897	9.213	10.8384	9.213	2.82218
	9.214	4.88447	9.213	5.14089	9.214	10.8361	9.214	2.82143
	9.214	4.88028	9.214	5.13334	9.214	10.8335	9.214	2.8202
	9.215	4.87602	9.215	5.1259	9.215	10.8307	9.215	2.8193
	9.216	4.8717	9.216	5.1192	9.216	10.8279	9.216	2.81949
	9.217	4.8669	9.217	5.1126	9.217	10.826	9.217	2.81966
	9.218	4.86041	9.218	5.10663	9.218	10.8252	9.218	2.81978
	9.219	4.85289	9.218	5.10079	9.219	10.8245	9.219	2.81987
	9.219	4.84667	9.219	5.09468	9.219	10.8238	9.219	2.81993
	9.22	4.84131	9.22	5.08843	9.22	10.823	9.22	2.81995
	9.221	4.83737	9.221	5.08248	9.221	10.8215	9.221	2.81975
	9.222	4.83673	9.222	5.0771	9.222	10.8196	9.222	2.81883
	9.223	4.83653	9.223	5.07149	9.223	10.8183	9.223	2.81783
	9.224	4.83576	9.223	5.06476	9.224	10.8176	9.224	2.8164
	9.224	4.83488	9.224	5.05819	9.224	10.817	9.224	2.81487
	9.225	4.83323	9.225	5.05235	9.225	10.8163	9.225	2.81321
	9.226	4.82724	9.226	5.04694	9.226	10.8153	9.226	2.81143
	9.227	4.82199	9.227	5.04135	9.227	10.8135	9.227	2.80962
	9.228	4.81751	9.228	5.03565	9.228	10.8113	9.228	2.80761
	9.229	4.81306	9.228	5.03037	9.229	10.8091	9.229	2.80608
	9.229	4.80882	9.229	5.02598	9.229	10.8072	9.229	2.80658
	9.23	4.80489	9.23	5.02173	9.23	10.8061	9.23	2.80714
	9.231	4.80222	9.231	5.01816	9.231	10.8059	9.231	2.80805
	9.232	4.79967	9.232	5.01491	9.232	10.8056	9.232	2.80971
	9.233	4.7971	9.233	5.0134	9.233	10.8049	9.233	2.81142
	9.234	4.79431	9.233	5.01242	9.234	10.8025	9.234	2.81315
	9.234	4.79138	9.234	5.00886	9.234	10.8003	9.234	2.81468
	9.235	4.78816	9.235	5.00385	9.235	10.7986	9.235	2.81526
	9.236	4.78489	9.236	4.99869	9.236	10.7968	9.236	2.8151
	9.237	4.78098	9.237	4.99281	9.237	10.7949	9.237	2.81391
	9.238	4.77385	9.238	4.98695	9.238	10.7921	9.238	2.81276
	9.239	4.76826	9.238	4.98107	9.238	10.7877	9.239	2.81203
	9.239	4.76467	9.239	4.97528	9.239	10.7832	9.239	2.81216
	9.24	4.76108	9.24	4.96971	9.24	10.7787	9.24	2.81232
	9.241	4.7576	9.241	4.96438	9.241	10.7747	9.241	2.81251
	9.242	4.7538	9.242	4.95909	9.242	10.7722	9.242	2.81254
	9.243	4.74588	9.243	4.95385	9.243	10.7704	9.243	2.81185
	9.244	4.73704	9.243	4.94892	9.243	10.7686	9.244	2.81086
	9.244	4.72812	9.244	4.94502	9.244	10.7667	9.244	2.8103
	9.245	4.71891	9.245	4.941	9.245	10.764	9.245	2.80978
	9.246	4.71068	9.246	4.93645	9.246	10.7609	9.246	2.80944
	9.247	4.70664	9.247	4.93161	9.247	10.7577	9.247	2.80977
	9.248	4.7026	9.248	4.92696	9.248	10.7545	9.248	2.8103
	9.249	4.69877	9.248	4.92251	9.248	10.7515	9.249	2.81102
	9.249	4.69499	9.249	4.91843	9.249	10.7492	9.249	2.81174
	9.25	4.69096	9.25	4.9154	9.25	10.7472	9.25	2.81258
	9.251	4.68672	9.251	4.91218	9.251	10.7452	9.251	2.81352
	9.252	4.68196	9.252	4.90832	9.252	10.7432	9.252	2.81406
	9.253	4.67522	9.253	4.90393	9.253	10.7409	9.253	2.81389
	9.254	4.66848	9.253	4.89708	9.253	10.7382	9.254	2.81381
	9.254	4.66199	9.254	4.88835	9.254	10.7372	9.254	2.81407
	9.255	4.65571	9.255	4.88211	9.255	10.7366	9.255	2.81452
	9.256	4.6511	9.256	4.87726	9.256	10.7361	9.256	2.81585
	9.257	4.64752	9.257	4.87244	9.257	10.7357	9.257	2.81774
	9.258	4.64478	9.258	4.86778	9.258	10.7357	9.258	2.81966
	9.259	4.64507	9.258	4.86325	9.258	10.736	9.259	2.82285
	9.259	4.64424	9.259	4.8587	9.259	10.7364	9.259	2.82617
	9.26	4.63923	9.26	4.85414	9.26	10.7367	9.26	2.82844
	9.261	4.63422	9.261	4.85004	9.261	10.7368	9.261	2.8307
	9.262	4.62906	9.262	4.84736	9.262	10.7361	9.262	2.83209
	9.263	4.62389	9.263	4.84492	9.263	10.7345	9.263	2.83217
	9.264	4.619	9.263	4.84225	9.263	10.733	9.263	2.83297
	9.264	4.61429	9.264	4.83939	9.264	10.7311	9.264	2.83428
	9.265	4.60971	9.265	4.83555	9.265	10.7285	9.265	2.8356
	9.266	4.60548	9.266	4.82942	9.266	10.7265	9.266	2.83756
	9.267	4.60138	9.267	4.82381	9.267	10.725	9.267	2.8397
	9.268	4.5982	9.267	4.81861	9.268	10.7236	9.268	2.84105
	9.269	4.59522	9.268	4.81337	9.268	10.7226	9.268	2.84219
	9.269	4.59206	9.269	4.80781	9.269	10.7217	9.269	2.84306
	9.27	4.58878	9.27	4.80206	9.27	10.7202	9.27	2.84356
	9.271	4.58472	9.271	4.79502	9.271	10.7183	9.271	2.84395
	9.272	4.57822	9.272	4.78796	9.272	10.7162	9.272	2.84416
	9.273	4.57236	9.272	4.78073	9.273	10.7132	9.273	2.84436
	9.273	4.56839	9.273	4.77312	9.273	10.71	9.273	2.84535
	9.274	4.56451	9.274	4.76769	9.274	10.7076	9.274	2.84684
	9.275	4.56137	9.275	4.76554	9.275	10.7053	9.275	2.84792
	9.276	4.55905	9.276	4.76342	9.276	10.703	9.276	2.84884
	9.277	4.55529	9.277	4.76227	9.277	10.7003	9.277	2.84973
	9.278	4.55094	9.277	4.76137	9.278	10.6975	9.278	2.84988
	9.278	4.54656	9.278	4.76033	9.278	10.6945	9.278	2.85001
	9.279	4.54048	9.279	4.75909	9.279	10.6913	9.279	2.84882
	9.28	4.53327	9.28	4.75727	9.28	10.6877	9.28	2.84733
	9.281	4.53039	9.281	4.75325	9.281	10.6838	9.281	2.84596
	9.282	4.52792	9.282	4.74921	9.282	10.6803	9.282	2.84482
	9.283	4.52545	9.282	4.74357	9.283	10.6771	9.283	2.84456
	9.283	4.52231	9.283	4.73777	9.283	10.6741	9.283	2.8456
	9.284	4.51885	9.284	4.73158	9.284	10.6715	9.284	2.84666
	9.285	4.51514	9.285	4.72486	9.285	10.6688	9.285	2.8481
	9.286	4.51141	9.286	4.7192	9.286	10.667	9.286	2.84969
	9.287	4.50704	9.287	4.71577	9.287	10.6654	9.287	2.85063
	9.288	4.50163	9.287	4.71232	9.288	10.6638	9.288	2.85142
	9.288	4.49517	9.288	4.70765	9.288	10.6624	9.288	2.85217
	9.289	4.48838	9.289	4.70304	9.289	10.6607	9.289	2.85203
	9.29	4.48161	9.29	4.69876	9.29	10.6584	9.29	2.85205
	9.291	4.47517	9.291	4.69453	9.291	10.6561	9.291	2.85245
	9.292	4.46911	9.292	4.69045	9.292	10.6525	9.292	2.85286
	9.293	4.46586	9.292	4.68662	9.293	10.6486	9.293	2.85347
	9.293	4.46278	9.293	4.68297	9.293	10.6456	9.293	2.85466
	9.294	4.45984	9.294	4.67968	9.294	10.6433	9.294	2.85508
	9.295	4.45723	9.295	4.67645	9.295	10.641	9.295	2.85501
	9.296	4.45408	9.296	4.67364	9.296	10.6394	9.296	2.85499
	9.297	4.44959	9.297	4.67088	9.297	10.6378	9.297	2.85568
	9.298	4.44504	9.297	4.66718	9.298	10.6365	9.298	2.85671
	9.298	4.43979	9.298	4.66323	9.298	10.6352	9.298	2.85845
	9.299	4.43383	9.299	4.65905	9.299	10.6335	9.299	2.86017
	9.3	4.42924	9.3	4.65455	9.3	10.6313	9.3	2.86135
	9.301	4.42613	9.301	4.65069	9.301	10.6294	9.301	2.86146
	9.302	4.4231	9.302	4.64894	9.302	10.628	9.302	2.86143
	9.303	4.42118	9.302	4.64704	9.303	10.6266	9.303	2.86121
	9.303	4.42005	9.303	4.64298	9.303	10.6257	9.303	2.86095
	9.304	4.41966	9.304	4.63844	9.304	10.625	9.304	2.86022
	9.305	4.4193	9.305	4.6343	9.305	10.624	9.305	2.85941
	9.306	4.41893	9.306	4.63063	9.306	10.623	9.306	2.85823
	9.307	4.41655	9.307	4.62682	9.307	10.6218	9.307	2.85693
	9.308	4.4143	9.307	4.62219	9.308	10.6194	9.308	2.85601
	9.308	4.41309	9.308	4.6177	9.308	10.6168	9.308	2.85628
	9.309	4.41189	9.309	4.61429	9.309	10.6141	9.309	2.85654
	9.31	4.41069	9.31	4.61086	9.31	10.6114	9.31	2.85759
	9.311	4.40944	9.311	4.60705	9.311	10.6086	9.311	2.85891
	9.312	4.40782	9.312	4.60294	9.312	10.6058	9.312	2.86101
	9.313	4.40613	9.312	4.59863	9.312	10.6042	9.313	2.86378
	9.313	4.40447	9.313	4.59415	9.313	10.603	9.313	2.86652
	9.314	4.40005	9.314	4.58946	9.314	10.6016	9.314	2.86869
	9.315	4.39368	9.315	4.58332	9.315	10.5986	9.315	2.87075
	9.316	4.38689	9.316	4.57745	9.316	10.5954	9.316	2.87087
	9.317	4.38017	9.317	4.5709	9.317	10.5915	9.317	2.87011
	9.318	4.37353	9.317	4.56377	9.317	10.5876	9.318	2.86864
	9.318	4.36833	9.318	4.55684	9.318	10.5837	9.318	2.86678
	9.319	4.36385	9.319	4.55046	9.319	10.5798	9.319	2.86488
	9.32	4.36008	9.32	4.54438	9.32	10.5763	9.32	2.86279
	9.321	4.35631	9.321	4.53865	9.321	10.5734	9.321	2.86108
	9.322	4.35143	9.322	4.53297	9.322	10.5704	9.322	2.86038
	9.323	4.34608	9.322	4.52686	9.322	10.5669	9.323	2.85987
	9.323	4.33956	9.323	4.52057	9.323	10.5633	9.323	2.85965
	9.324	4.33226	9.324	4.51618	9.324	10.5592	9.324	2.85992
	9.325	4.32532	9.325	4.51259	9.325	10.555	9.325	2.86069
	9.326	4.31965	9.326	4.50894	9.326	10.5511	9.326	2.86158
	9.327	4.31406	9.327	4.50466	9.327	10.5477	9.327	2.86248
	9.328	4.31049	9.327	4.50037	9.327	10.5444	9.328	2.864
	9.328	4.30746	9.328	4.49684	9.328	10.5424	9.328	2.86535
	9.329	4.30545	9.329	4.49342	9.329	10.5404	9.329	2.86553
	9.33	4.3039	9.33	4.49002	9.33	10.5383	9.33	2.86552
	9.331	4.30249	9.331	4.4877	9.331	10.5363	9.331	2.86533
	9.332	4.30114	9.332	4.48586	9.332	10.5343	9.332	2.86492
	9.333	4.29969	9.332	4.48439	9.332	10.5324	9.332	2.86369
	9.333	4.29364	9.333	4.48295	9.333	10.5301	9.333	2.86179
	9.334	4.28618	9.334	4.4812	9.334	10.5259	9.334	2.8598
	9.335	4.28084	9.335	4.47862	9.335	10.5221	9.335	2.85823
	9.336	4.27755	9.336	4.47762	9.336	10.5198	9.336	2.85688
	9.337	4.2745	9.337	4.47708	9.337	10.5177	9.337	2.85758
	9.338	4.27098	9.337	4.47657	9.337	10.5162	9.337	2.8591
	9.338	4.26722	9.338	4.47493	9.338	10.5156	9.338	2.86069
	9.339	4.26233	9.339	4.47164	9.339	10.5149	9.339	2.86233
	9.34	4.25715	9.34	4.46763	9.34	10.5141	9.34	2.86398
	9.341	4.25196	9.341	4.46355	9.341	10.5134	9.341	2.86581
	9.342	4.24678	9.341	4.45946	9.342	10.512	9.342	2.86768
	9.342	4.24249	9.342	4.45396	9.342	10.5098	9.342	2.86956
	9.343	4.2388	9.343	4.44873	9.343	10.508	9.343	2.87152
	9.344	4.23522	9.344	4.44367	9.344	10.5063	9.344	2.87316
	9.345	4.23344	9.345	4.43864	9.345	10.5047	9.345	2.87432
	9.346	4.23209	9.346	4.43324	9.346	10.5035	9.346	2.87541
	9.347	4.22968	9.346	4.42779	9.347	10.5022	9.347	2.87759
	9.347	4.227	9.347	4.42297	9.347	10.5003	9.347	2.88057
	9.348	4.2234	9.348	4.4182	9.348	10.4984	9.348	2.883
	9.349	4.21819	9.349	4.41344	9.349	10.4964	9.349	2.88536
	9.35	4.21181	9.35	4.40897	9.35	10.4944	9.35	2.88759
	9.351	4.20489	9.351	4.40453	9.351	10.4924	9.351	2.88867
	9.352	4.19787	9.351	4.39891	9.352	10.4905	9.352	2.88983
	9.352	4.18998	9.352	4.3932	9.352	10.4883	9.352	2.89121
	9.353	4.18134	9.353	4.38734	9.353	10.4838	9.353	2.8926
	9.354	4.17732	9.354	4.38124	9.354	10.4792	9.354	2.89401
	9.355	4.17443	9.355	4.37548	9.355	10.4767	9.355	2.89544
	9.356	4.17148	9.356	4.37057	9.356	10.4744	9.356	2.89645
	9.357	4.16791	9.356	4.36575	9.357	10.4725	9.357	2.89724
	9.357	4.16439	9.357	4.35945	9.357	10.4709	9.357	2.89801
	9.358	4.16134	9.358	4.35292	9.358	10.469	9.358	2.89947
	9.359	4.15839	9.359	4.34764	9.359	10.466	9.359	2.90166
	9.36	4.15585	9.36	4.34361	9.36	10.463	9.36	2.90386
	9.361	4.154	9.361	4.33941	9.361	10.4597	9.361	2.90601
	9.362	4.15227	9.361	4.33479	9.362	10.4562	9.362	2.908
	9.362	4.15054	9.362	4.33017	9.362	10.4535	9.362	2.90944
	9.363	4.14881	9.363	4.32703	9.363	10.4516	9.363	2.91051
	9.364	4.1462	9.364	4.32398	9.364	10.4498	9.364	2.91145
	9.365	4.14332	9.365	4.3222	9.365	10.4471	9.365	2.91238
	9.366	4.13849	9.366	4.32081	9.366	10.4444	9.366	2.91331
	9.367	4.13307	9.366	4.31971	9.367	10.4412	9.367	2.91396
	9.367	4.1273	9.367	4.31891	9.367	10.438	9.367	2.91362
	9.368	4.12008	9.368	4.31723	9.368	10.4345	9.368	2.91232
	9.369	4.11358	9.369	4.31378	9.369	10.4305	9.369	2.91077
	9.37	4.10869	9.37	4.31004	9.37	10.4265	9.37	2.90976
	9.371	4.10407	9.371	4.30585	9.371	10.4225	9.371	2.91039
	9.372	4.09981	9.371	4.30146	9.372	10.4186	9.372	2.91253
	9.372	4.09588	9.372	4.2976	9.372	10.4151	9.372	2.91506
	9.373	4.09291	9.373	4.29447	9.373	10.412	9.373	2.91758
	9.374	4.09069	9.374	4.29169	9.374	10.4113	9.374	2.91943
	9.375	4.08859	9.375	4.28913	9.375	10.4106	9.375	2.92026
	9.376	4.08779	9.376	4.28663	9.376	10.41	9.376	2.92075
	9.377	4.08757	9.376	4.28304	9.377	10.4073	9.377	2.92123
	9.377	4.08808	9.377	4.27898	9.377	10.4034	9.377	2.92171
	9.378	4.0887	9.378	4.27601	9.378	10.3991	9.378	2.92234
	9.379	4.08789	9.379	4.27362	9.379	10.3949	9.379	2.92262
	9.38	4.08472	9.38	4.27113	9.38	10.3912	9.38	2.9222
	9.381	4.08082	9.381	4.26729	9.381	10.3897	9.381	2.92155
	9.382	4.07624	9.381	4.26312	9.381	10.3886	9.382	2.9209
	9.382	4.07156	9.382	4.2593	9.382	10.3876	9.382	2.92026
	9.383	4.06823	9.383	4.25563	9.383	10.3865	9.383	2.92012
	9.384	4.06611	9.384	4.25192	9.384	10.3844	9.384	2.92052
	9.385	4.06491	9.385	4.24822	9.385	10.3806	9.385	2.92106
	9.386	4.06394	9.386	4.24354	9.386	10.3776	9.386	2.92174
	9.387	4.06296	9.386	4.23823	9.386	10.3747	9.387	2.92303
	9.387	4.06028	9.387	4.23292	9.387	10.3717	9.387	2.92485
	9.388	4.05637	9.388	4.22804	9.388	10.3679	9.388	2.92683
	9.389	4.05336	9.389	4.22401	9.389	10.3644	9.389	2.92884
	9.39	4.05098	9.39	4.22195	9.39	10.3616	9.39	2.9309
	9.391	4.04862	9.391	4.22051	9.391	10.359	9.391	2.93238
	9.392	4.04656	9.391	4.21816	9.391	10.3563	9.392	2.93227
	9.392	4.0444	9.392	4.21489	9.392	10.3534	9.392	2.93165
	9.393	4.04188	9.393	4.21086	9.393	10.3501	9.393	2.93094
	9.394	4.03927	9.394	4.20604	9.394	10.3465	9.394	2.92952
	9.395	4.03572	9.395	4.20106	9.395	10.3429	9.395	2.9286
	9.396	4.03103	9.396	4.19601	9.396	10.3395	9.396	2.92868
	9.397	4.02506	9.396	4.19092	9.396	10.3364	9.397	2.92902
	9.397	4.01831	9.397	4.18702	9.397	10.3349	9.397	2.92937
	9.398	4.0114	9.398	4.18349	9.398	10.3345	9.398	2.93076
	9.399	4.00393	9.399	4.17979	9.399	10.3342	9.399	2.93306
	9.4	3.99717	9.4	4.17461	9.4	10.3331	9.4	2.93544
	9.401	3.9926	9.401	4.16913	9.401	10.3313	9.401	2.93779
	9.402	3.98888	9.401	4.16506	9.401	10.3276	9.401	2.93998
	9.402	3.98597	9.402	4.16144	9.402	10.3235	9.402	2.94148
	9.403	3.98469	9.403	4.15881	9.403	10.3192	9.403	2.94277
	9.404	3.98307	9.404	4.15715	9.404	10.3148	9.404	2.94406
	9.405	3.98024	9.405	4.15571	9.405	10.3112	9.405	2.94534
	9.406	3.97708	9.406	4.1543	9.406	10.3092	9.406	2.94646
	9.407	3.97287	9.406	4.15296	9.406	10.3075	9.406	2.94726
	9.407	3.96742	9.407	4.15239	9.407	10.3056	9.407	2.94738
	9.408	3.96341	9.408	4.15192	9.408	10.3037	9.408	2.94731
	9.409	3.96077	9.409	4.15104	9.409	10.3023	9.409	2.94717
	9.41	3.95838	9.41	4.15003	9.41	10.3011	9.41	2.94626
	9.411	3.95603	9.41	4.14781	9.411	10.2998	9.411	2.9451
	9.411	3.95367	9.411	4.14404	9.411	10.2982	9.411	2.94393
	9.412	3.95099	9.412	4.14091	9.412	10.2966	9.412	2.94275
	9.413	3.94816	9.413	4.13867	9.413	10.295	9.413	2.94198
	9.414	3.94485	9.414	4.13659	9.414	10.2935	9.414	2.94202
	9.415	3.94017	9.415	4.13386	9.415	10.2916	9.415	2.94291
	9.416	3.93594	9.415	4.13068	9.416	10.2895	9.416	2.94396
	9.416	3.93282	9.416	4.12748	9.416	10.2872	9.416	2.94505
	9.417	3.93001	9.417	4.1243	9.417	10.2845	9.417	2.94554
	9.418	3.92744	9.418	4.12114	9.418	10.2819	9.418	2.94541
	9.419	3.92513	9.419	4.11798	9.419	10.2794	9.419	2.94454
	9.42	3.92351	9.42	4.11499	9.42	10.277	9.42	2.9425
	9.421	3.92218	9.42	4.11359	9.421	10.2755	9.421	2.94041
	9.421	3.92085	9.421	4.11257	9.421	10.2741	9.421	2.93927
	9.422	3.91914	9.422	4.1116	9.422	10.2724	9.422	2.93877
	9.423	3.91637	9.423	4.11035	9.423	10.2698	9.423	2.93882
	9.424	3.91193	9.424	4.10816	9.424	10.2672	9.424	2.93927
	9.425	3.90692	9.425	4.10484	9.425	10.2647	9.425	2.93972
	9.426	3.90184	9.425	4.10112	9.426	10.2623	9.426	2.94017
	9.426	3.89662	9.426	4.09729	9.426	10.2597	9.426	2.94075
	9.427	3.89248	9.427	4.09307	9.427	10.257	9.427	2.94151
	9.428	3.88957	9.428	4.08808	9.428	10.2544	9.428	2.94193
	9.429	3.88697	9.429	4.08267	9.429	10.252	9.429	2.94162
	9.43	3.88269	9.43	4.07726	9.43	10.2495	9.43	2.94103
	9.431	3.87736	9.43	4.07116	9.431	10.2469	9.431	2.941
	9.431	3.8718	9.431	4.06437	9.431	10.2442	9.431	2.94141
	9.432	3.86622	9.432	4.05834	9.432	10.2419	9.432	2.94226
	9.433	3.86065	9.433	4.05298	9.433	10.2396	9.433	2.94354
	9.434	3.85619	9.434	4.04763	9.434	10.2372	9.434	2.94456
	9.435	3.85278	9.435	4.04339	9.435	10.2344	9.435	2.94491
	9.436	3.85086	9.435	4.04049	9.436	10.232	9.436	2.94511
	9.436	3.84938	9.436	4.03814	9.436	10.2297	9.436	2.94592
	9.437	3.84739	9.437	4.03595	9.437	10.2274	9.437	2.9471
	9.438	3.84413	9.438	4.03329	9.438	10.2249	9.438	2.94901
	9.439	3.83994	9.439	4.02979	9.439	10.2221	9.439	2.95151
	9.44	3.8352	9.44	4.02593	9.44	10.2192	9.44	2.95351
	9.441	3.83024	9.44	4.02206	9.441	10.2163	9.441	2.95509
	9.441	3.82517	9.441	4.01825	9.441	10.2131	9.441	2.9562
	9.442	3.81973	9.442	4.01483	9.442	10.2088	9.442	2.95636
	9.443	3.81427	9.443	4.01172	9.443	10.2048	9.443	2.95624
	9.444	3.80912	9.444	4.00891	9.444	10.2018	9.444	2.95679
	9.445	3.80401	9.445	4.00629	9.445	10.1989	9.445	2.95773
	9.446	3.79914	9.445	4.00396	9.446	10.196	9.446	2.95866
	9.446	3.795	9.446	4.00212	9.446	10.1931	9.446	2.95958
	9.447	3.79144	9.447	4.0006	9.447	10.1903	9.447	2.96007
	9.448	3.78797	9.448	3.99943	9.448	10.1877	9.448	2.96009
	9.449	3.7845	9.449	3.99843	9.449	10.1851	9.449	2.96043
	9.45	3.78043	9.45	3.99674	9.45	10.1824	9.45	2.96151
	9.451	3.7767	9.45	3.99442	9.45	10.1796	9.451	2.96303
	9.451	3.77427	9.451	3.99273	9.451	10.177	9.451	2.96516
	9.452	3.77213	9.452	3.99263	9.452	10.1744	9.452	2.96762
	9.453	3.77004	9.453	3.99303	9.453	10.1721	9.453	2.96959
	9.454	3.76846	9.454	3.99281	9.454	10.1701	9.454	2.97119
	9.455	3.76659	9.455	3.99228	9.455	10.1683	9.455	2.97219
	9.456	3.76386	9.455	3.99052	9.455	10.1667	9.456	2.97227
	9.456	3.76106	9.456	3.988	9.456	10.1649	9.456	2.97179
	9.457	3.7581	9.457	3.98413	9.457	10.1619	9.457	2.97066
	9.458	3.75498	9.458	3.97911	9.458	10.1584	9.458	2.96922
	9.459	3.75292	9.459	3.97438	9.459	10.1551	9.459	2.96844
	9.46	3.75187	9.46	3.97048	9.46	10.152	9.46	2.96813
	9.461	3.75082	9.46	3.96684	9.46	10.1487	9.461	2.96841
	9.461	3.74899	9.461	3.96304	9.461	10.1452	9.461	2.96905
	9.462	3.74646	9.462	3.95912	9.462	10.1418	9.462	2.96977
	9.463	3.74423	9.463	3.95476	9.463	10.1394	9.463	2.97058
	9.464	3.74225	9.464	3.95016	9.464	10.1377	9.464	2.9712
	9.465	3.74026	9.465	3.94587	9.465	10.1363	9.465	2.97112
	9.466	3.73825	9.465	3.94181	9.465	10.1351	9.466	2.97072
	9.466	3.73592	9.466	3.93749	9.466	10.1338	9.466	2.97056
	9.467	3.73288	9.467	3.93267	9.467	10.1324	9.467	2.97065
	9.468	3.72945	9.468	3.92765	9.468	10.1302	9.468	2.97121
	9.469	3.72632	9.469	3.92264	9.469	10.1273	9.469	2.97213
	9.47	3.72362	9.47	3.91762	9.47	10.1244	9.47	2.97318
	9.471	3.72176	9.47	3.91334	9.47	10.1216	9.47	2.97442
	9.471	3.72064	9.471	3.90965	9.471	10.1189	9.471	2.97581
	9.472	3.71953	9.472	3.90563	9.472	10.1168	9.472	2.97677
	9.473	3.71714	9.473	3.90118	9.473	10.1151	9.473	2.97719
	9.474	3.71373	9.474	3.89687	9.474	10.113	9.474	2.9777
	9.475	3.70976	9.475	3.89327	9.475	10.1107	9.475	2.97872
	9.476	3.70537	9.475	3.89009	9.475	10.1075	9.475	2.98069
	9.476	3.70082	9.476	3.88684	9.476	10.1034	9.476	2.98357
	9.477	3.69602	9.477	3.88336	9.477	10.0994	9.477	2.987
	9.478	3.69134	9.478	3.88051	9.478	10.0966	9.478	2.98993
	9.479	3.68727	9.479	3.87917	9.479	10.0945	9.479	2.99196
	9.48	3.68353	9.479	3.87796	9.48	10.0933	9.48	2.99338
	9.481	3.67939	9.48	3.87635	9.48	10.0925	9.48	2.99412
	9.481	3.67483	9.481	3.87457	9.481	10.092	9.481	2.99479
	9.482	3.67104	9.482	3.87292	9.482	10.0917	9.482	2.99547
	9.483	3.66799	9.483	3.87139	9.483	10.0902	9.483	2.99615
	9.484	3.665	9.484	3.87013	9.484	10.0875	9.484	2.99674
	9.485	3.66414	9.484	3.8693	9.485	10.0844	9.485	2.99726
	9.485	3.66488	9.485	3.86832	9.485	10.0809	9.485	2.99811
	9.486	3.66565	9.486	3.86702	9.486	10.0772	9.486	2.99956
	9.487	3.66644	9.487	3.86561	9.487	10.0749	9.487	3.00104
	9.488	3.66653	9.488	3.86404	9.488	10.0734	9.488	3.00224
	9.489	3.66565	9.489	3.86232	9.489	10.0728	9.489	3.0033
	9.49	3.66412	9.489	3.8606	9.49	10.0727	9.49	3.00379
	9.49	3.66225	9.49	3.85888	9.49	10.072	9.49	3.0036
	9.491	3.6602	9.491	3.85622	9.491	10.0698	9.491	3.0033
	9.492	3.65705	9.492	3.85162	9.492	10.0671	9.492	3.00281
	9.493	3.65209	9.493	3.84642	9.493	10.0637	9.493	3.00248
	9.494	3.64779	9.494	3.84173	9.494	10.06	9.494	3.00262
	9.495	3.64495	9.494	3.8372	9.495	10.0558	9.495	3.00292
	9.495	3.64188	9.495	3.83266	9.495	10.051	9.495	3.00268
	9.496	3.63818	9.496	3.82815	9.496	10.0469	9.496	3.00191
	9.497	3.63426	9.497	3.8238	9.497	10.044	9.497	3.00123
	9.498	3.63058	9.498	3.8196	9.498	10.0415	9.498	3.00066
	9.499	3.62704	9.499	3.81553	9.499	10.0391	9.499	3.00065
	9.5	3.62407	9.499	3.81213	9.5	10.0368	9.5	3.0015
	9.5	3.62228	9.5	3.80962	9.5	10.0337	9.5	3.00239
	9.501	3.62087	9.501	3.8075	9.501	10.0299	9.501	3.00302
	9.502	3.62001	9.502	3.80556	9.502	10.026	9.502	3.0035
	9.503	3.61919	9.503	3.80307	9.503	10.0216	9.503	3.00397
	9.504	3.61745	9.504	3.79946	9.504	10.0179	9.504	3.00442
	9.505	3.61425	9.504	3.79508	9.505	10.0155	9.505	3.00521
	9.505	3.60979	9.505	3.79033	9.505	10.0137	9.505	3.00646
	9.506	3.60287	9.506	3.78553	9.506	10.0108	9.506	3.00738
	9.507	3.5961	9.507	3.78053	9.507	10.0069	9.507	3.00773
	9.508	3.58977	9.508	3.77528	9.508	10.0019	9.508	3.0079
	9.509	3.58424	9.509	3.77006	9.509	9.99586	9.509	3.00843
	9.51	3.57978	9.509	3.76499	9.51	9.99003	9.51	3.00946
	9.51	3.57584	9.51	3.75995	9.51	9.98482	9.51	3.0111
	9.511	3.57139	9.511	3.75448	9.511	9.98038	9.511	3.01335
	9.512	3.56604	9.512	3.74963	9.512	9.97728	9.512	3.01524
	9.513	3.5618	9.513	3.74663	9.513	9.97502	9.513	3.01647
	9.514	3.55935	9.514	3.74443	9.514	9.97265	9.514	3.0172
	9.515	3.5568	9.514	3.74256	9.515	9.97015	9.515	3.01746
	9.515	3.55391	9.515	3.74186	9.515	9.96809	9.515	3.0176
	9.516	3.55102	9.516	3.74205	9.516	9.96668	9.516	3.01899
	9.517	3.54875	9.517	3.74224	9.517	9.96546	9.517	3.02159
	9.518	3.54678	9.518	3.74245	9.518	9.96339	9.518	3.02407
	9.519	3.54587	9.519	3.74124	9.519	9.96044	9.519	3.02646
	9.52	3.54682	9.519	3.73809	9.519	9.95716	9.52	3.02816
	9.52	3.54734	9.52	3.73387	9.52	9.95353	9.52	3.02885
	9.521	3.54674	9.521	3.72903	9.521	9.94983	9.521	3.02935
	9.522	3.54571	9.522	3.72432	9.522	9.946	9.522	3.03005
	9.523	3.5435	9.523	3.72036	9.523	9.94233	9.523	3.03086
	9.524	3.54028	9.524	3.71763	9.524	9.93903	9.524	3.03164
	9.525	3.5381	9.524	3.71598	9.524	9.93589	9.525	3.03229
	9.525	3.53725	9.525	3.71475	9.525	9.93237	9.525	3.03275
	9.526	3.53614	9.526	3.71315	9.526	9.92843	9.526	3.03262
	9.527	3.53456	9.527	3.7108	9.527	9.9255	9.527	3.03249
	9.528	3.53273	9.528	3.70832	9.528	9.92361	9.528	3.03261
	9.529	3.53043	9.529	3.70625	9.529	9.92175	9.529	3.03281
	9.53	3.52779	9.529	3.70436	9.529	9.92001	9.53	3.03282
	9.53	3.52494	9.53	3.70219	9.53	9.91797	9.53	3.03223
	9.531	3.52179	9.531	3.69919	9.531	9.91532	9.531	3.03179
	9.532	3.51925	9.532	3.69634	9.532	9.91242	9.532	3.0318
	9.533	3.51763	9.533	3.69413	9.533	9.90962	9.533	3.03206
	9.534	3.51585	9.534	3.69212	9.534	9.90691	9.534	3.03304
	9.535	3.51358	9.534	3.69077	9.534	9.90435	9.535	3.03441
	9.535	3.51122	9.535	3.69012	9.535	9.90191	9.535	3.03581
	9.536	3.50919	9.536	3.68852	9.536	9.89936	9.536	3.03718
	9.537	3.50741	9.537	3.68567	9.537	9.89578	9.537	3.03775
	9.538	3.50558	9.538	3.68279	9.538	9.89133	9.538	3.0366
	9.539	3.50365	9.539	3.67976	9.539	9.88783	9.539	3.03542
	9.54	3.50044	9.539	3.6774	9.539	9.88514	9.539	3.03414
	9.54	3.49551	9.54	3.67733	9.54	9.8824	9.54	3.03322
	9.541	3.49036	9.541	3.67779	9.541	9.87949	9.541	3.03349
	9.542	3.48459	9.542	3.6777	9.542	9.87653	9.542	3.03415
	9.543	3.47851	9.543	3.67588	9.543	9.8737	9.543	3.03461
	9.544	3.47378	9.544	3.67313	9.544	9.87096	9.544	3.03483
	9.545	3.47027	9.544	3.66953	9.544	9.86771	9.544	3.03515
	9.545	3.46692	9.545	3.66589	9.545	9.86384	9.545	3.03563
	9.546	3.46356	9.546	3.66209	9.546	9.86021	9.546	3.03626
	9.547	3.46021	9.547	3.65813	9.547	9.85697	9.547	3.0373
	9.548	3.45743	9.548	3.65492	9.548	9.85377	9.548	3.03829
	9.549	3.45478	9.548	3.65226	9.549	9.85062	9.549	3.03905
	9.55	3.45211	9.549	3.64981	9.549	9.84747	9.549	3.03978
	9.55	3.44935	9.55	3.6483	9.55	9.84435	9.55	3.04077
	9.551	3.44669	9.551	3.64794	9.551	9.84133	9.551	3.04206
	9.552	3.44443	9.552	3.64826	9.552	9.83828	9.552	3.04318
	9.553	3.44215	9.553	3.64858	9.553	9.83504	9.553	3.04385
	9.554	3.43966	9.553	3.64843	9.554	9.83171	9.554	3.04447
	9.554	3.43689	9.554	3.64687	9.554	9.82824	9.554	3.04502
	9.555	3.43466	9.555	3.64434	9.555	9.82475	9.555	3.04554
	9.556	3.43273	9.556	3.64098	9.556	9.82123	9.556	3.04602
	9.557	3.43081	9.557	3.63753	9.557	9.81772	9.557	3.04648
	9.558	3.42897	9.558	3.63365	9.558	9.81485	9.558	3.04681
	9.559	3.42726	9.558	3.62915	9.559	9.81322	9.559	3.04684
	9.559	3.42566	9.559	3.62482	9.559	9.8116	9.559	3.04691
	9.56	3.42412	9.56	3.62056	9.56	9.80964	9.56	3.04706
	9.561	3.42209	9.561	3.61631	9.561	9.80686	9.561	3.04717
	9.562	3.41812	9.562	3.61219	9.562	9.80391	9.562	3.04703
	9.563	3.41408	9.563	3.6088	9.563	9.80116	9.563	3.0467
	9.564	3.41096	9.563	3.60698	9.564	9.7984	9.564	3.04658
	9.564	3.40785	9.564	3.60553	9.564	9.79553	9.564	3.04671
	9.565	3.4052	9.565	3.6038	9.565	9.7927	9.565	3.04744
	9.566	3.4041	9.566	3.60144	9.566	9.79059	9.566	3.05024
	9.567	3.40279	9.567	3.59913	9.567	9.78877	9.567	3.05433
	9.568	3.40138	9.568	3.59715	9.568	9.78669	9.568	3.05803
	9.569	3.39979	9.568	3.59497	9.569	9.7838	9.569	3.06169
	9.569	3.39727	9.569	3.59194	9.569	9.78033	9.569	3.06448
	9.57	3.39376	9.57	3.58775	9.57	9.77683	9.57	3.06515
	9.571	3.39032	9.571	3.58258	9.571	9.77335	9.571	3.06535
	9.572	3.38693	9.572	3.5766	9.572	9.77001	9.572	3.06524
	9.573	3.38358	9.573	3.57025	9.573	9.76702	9.573	3.06524
	9.574	3.38046	9.573	3.56312	9.574	9.76401	9.574	3.0656
	9.574	3.37759	9.574	3.55638	9.574	9.76097	9.574	3.06631
	9.575	3.37509	9.575	3.55081	9.575	9.75756	9.575	3.06702
	9.576	3.37261	9.576	3.5456	9.576	9.75305	9.576	3.06774
	9.577	3.37045	9.577	3.54097	9.577	9.74783	9.577	3.06847
	9.578	3.36927	9.578	3.53713	9.578	9.74265	9.578	3.0688
	9.579	3.36801	9.578	3.53376	9.579	9.73753	9.579	3.06904
	9.579	3.36664	9.579	3.53101	9.579	9.73264	9.579	3.06968
	9.58	3.36515	9.58	3.52819	9.58	9.72819	9.58	3.07034
	9.581	3.36285	9.581	3.52518	9.581	9.72412	9.581	3.0717
	9.582	3.35986	9.582	3.52213	9.582	9.72082	9.582	3.07401
	9.583	3.35871	9.583	3.51919	9.583	9.71793	9.583	3.07653
	9.584	3.358	9.583	3.51618	9.584	9.71534	9.584	3.07938
	9.584	3.35731	9.584	3.51284	9.584	9.71298	9.584	3.0822
	9.585	3.35675	9.585	3.50871	9.585	9.71076	9.585	3.08477
	9.586	3.35587	9.586	3.50447	9.586	9.70878	9.586	3.08711
	9.587	3.35345	9.587	3.50103	9.587	9.70595	9.587	3.08741
	9.588	3.35107	9.588	3.49776	9.588	9.7016	9.588	3.08576
	9.589	3.34864	9.588	3.49424	9.589	9.69739	9.589	3.08399
	9.589	3.34642	9.589	3.48965	9.589	9.69398	9.589	3.08201
	9.59	3.34509	9.59	3.4857	9.59	9.69089	9.59	3.08026
	9.591	3.34468	9.591	3.48298	9.591	9.68707	9.591	3.08114
	9.592	3.34427	9.592	3.48025	9.592	9.68252	9.592	3.08237
	9.593	3.34366	9.593	3.47735	9.593	9.67778	9.593	3.08408
	9.594	3.34217	9.593	3.47436	9.593	9.67274	9.594	3.08583
	9.594	3.33974	9.594	3.47236	9.594	9.66788	9.594	3.08723
	9.595	3.33728	9.595	3.47058	9.595	9.66368	9.595	3.0882
	9.596	3.33481	9.596	3.46874	9.596	9.66043	9.596	3.08927
	9.597	3.33228	9.597	3.46641	9.597	9.6583	9.597	3.09121
	9.598	3.32928	9.598	3.4635	9.598	9.65683	9.598	3.09331
	9.599	3.32545	9.598	3.45965	9.598	9.65492	9.599	3.09585
	9.599	3.32141	9.599	3.45581	9.599	9.65225	9.599	3.09845
	9.6	3.31709	9.6	3.45204	9.6	9.6492	9.6	3.10065
	9.601	3.31274	9.601	3.44859	9.601	9.64575	9.601	3.10199
	9.602	3.30837	9.602	3.44533	9.602	9.64228	9.602	3.10264
	9.603	3.30571	9.603	3.44222	9.603	9.63888	9.603	3.1024
	9.604	3.30305	9.603	3.43913	9.603	9.63553	9.604	3.10235
	9.604	3.30038	9.604	3.43626	9.604	9.63214	9.604	3.10391
	9.605	3.29752	9.605	3.43384	9.605	9.62856	9.605	3.10649
	9.606	3.29413	9.606	3.43208	9.606	9.6246	9.606	3.10936
	9.607	3.29044	9.607	3.43049	9.607	9.61976	9.607	3.11227
	9.608	3.28677	9.608	3.42888	9.608	9.61519	9.608	3.11497
	9.609	3.28309	9.608	3.427	9.608	9.61258	9.609	3.11607
	9.609	3.27967	9.609	3.42521	9.609	9.61008	9.609	3.11713
	9.61	3.27642	9.61	3.42451	9.61	9.60675	9.61	3.11838
	9.611	3.27327	9.611	3.42381	9.611	9.60283	9.611	3.11963
	9.612	3.27012	9.612	3.42308	9.612	9.5995	9.612	3.12099
	9.613	3.26733	9.613	3.42222	9.613	9.59713	9.613	3.12255
	9.614	3.26565	9.613	3.42144	9.613	9.5947	9.613	3.12362
	9.614	3.26472	9.614	3.42085	9.614	9.59198	9.614	3.12464
	9.615	3.26477	9.615	3.42022	9.615	9.58906	9.615	3.12576
	9.616	3.2648	9.616	3.41916	9.616	9.58551	9.616	3.12742
	9.617	3.26459	9.617	3.41671	9.617	9.58128	9.617	3.12929
	9.618	3.26417	9.617	3.41472	9.618	9.57716	9.618	3.13033
	9.619	3.26414	9.618	3.4129	9.618	9.5733	9.618	3.13126
	9.619	3.26426	9.619	3.4112	9.619	9.56965	9.619	3.13218
	9.62	3.26426	9.62	3.41016	9.62	9.56692	9.62	3.13314
	9.621	3.26273	9.621	3.40938	9.621	9.5644	9.621	3.13453
	9.622	3.26107	9.622	3.40836	9.622	9.56173	9.622	3.13665
	9.623	3.25994	9.622	3.40734	9.623	9.55893	9.623	3.13869
	9.623	3.25877	9.623	3.40607	9.623	9.55608	9.623	3.14027
	9.624	3.2572	9.624	3.40356	9.624	9.5532	9.624	3.14139
	9.625	3.2551	9.625	3.40054	9.625	9.55019	9.625	3.14092
	9.626	3.25324	9.626	3.39721	9.626	9.5466	9.626	3.13952
	9.627	3.25177	9.627	3.39394	9.627	9.54302	9.627	3.13829
	9.628	3.25037	9.627	3.39126	9.628	9.54014	9.628	3.13745
	9.628	3.24956	9.628	3.38981	9.628	9.5373	9.628	3.13684
	9.629	3.24879	9.629	3.38863	9.629	9.53427	9.629	3.13768
	9.63	3.2478	9.63	3.38767	9.63	9.53087	9.63	3.13876
	9.631	3.24662	9.631	3.38642	9.631	9.52827	9.631	3.14077
	9.632	3.24503	9.632	3.38384	9.632	9.52632	9.632	3.14347
	9.633	3.24286	9.632	3.38077	9.633	9.52441	9.633	3.14617
	9.633	3.24032	9.633	3.37788	9.633	9.5227	9.633	3.14858
	9.634	3.23671	9.634	3.37507	9.634	9.52121	9.634	3.15096
	9.635	3.23313	9.635	3.37237	9.635	9.52002	9.635	3.15341
	9.636	3.22955	9.636	3.36994	9.636	9.51895	9.636	3.15588
	9.637	3.22598	9.637	3.36775	9.637	9.51764	9.637	3.15781
	9.638	3.22267	9.637	3.36701	9.638	9.51551	9.638	3.15933
	9.638	3.21958	9.638	3.36625	9.638	9.51303	9.638	3.16082
	9.639	3.2163	9.639	3.36465	9.639	9.51031	9.639	3.16236
	9.64	3.2113	9.64	3.36264	9.64	9.50757	9.64	3.16392
	9.641	3.20628	9.641	3.35994	9.641	9.50469	9.641	3.1655
	9.642	3.20274	9.642	3.35676	9.642	9.50159	9.642	3.16709
	9.643	3.19936	9.642	3.35356	9.643	9.49864	9.643	3.16905
	9.643	3.19583	9.643	3.34968	9.643	9.49581	9.643	3.1712
	9.644	3.19117	9.644	3.34567	9.644	9.49298	9.644	3.17384
	9.645	3.18694	9.645	3.34301	9.645	9.49024	9.645	3.17672
	9.646	3.18321	9.646	3.34075	9.646	9.48778	9.646	3.17963
	9.647	3.17949	9.647	3.33889	9.647	9.48585	9.647	3.18241
	9.648	3.17577	9.647	3.33761	9.648	9.48406	9.648	3.18508
	9.648	3.17202	9.648	3.33601	9.648	9.48194	9.648	3.18732
	9.649	3.16768	9.649	3.33299	9.649	9.47873	9.649	3.18951
	9.65	3.16332	9.65	3.32989	9.65	9.47513	9.65	3.19145
	9.651	3.1591	9.651	3.32509	9.651	9.47204	9.651	3.19296
	9.652	3.15479	9.652	3.32004	9.652	9.46894	9.652	3.19354
	9.653	3.15053	9.652	3.31646	9.653	9.46602	9.653	3.19347
	9.653	3.1465	9.653	3.31353	9.653	9.46356	9.653	3.19335
	9.654	3.14247	9.654	3.31029	9.654	9.46102	9.654	3.19338
	9.655	3.1386	9.655	3.3063	9.655	9.45834	9.655	3.1946
	9.656	3.13516	9.656	3.30229	9.656	9.45553	9.656	3.19582
	9.657	3.13177	9.657	3.29818	9.657	9.45204	9.657	3.19701
	9.658	3.12838	9.657	3.29406	9.658	9.44784	9.658	3.19822
	9.658	3.12499	9.658	3.28984	9.658	9.44453	9.658	3.1999
	9.659	3.1214	9.659	3.2856	9.659	9.44119	9.659	3.2021
	9.66	3.11773	9.66	3.28222	9.66	9.43764	9.66	3.20424
	9.661	3.11574	9.661	3.27923	9.661	9.43386	9.661	3.20637
	9.662	3.11417	9.662	3.27644	9.662	9.42962	9.662	3.2085
	9.663	3.11262	9.662	3.27522	9.662	9.42568	9.663	3.21181
	9.663	3.11111	9.663	3.274	9.663	9.42176	9.663	3.21505
	9.664	3.10962	9.664	3.2735	9.664	9.41784	9.664	3.21812
	9.665	3.10931	9.665	3.27308	9.665	9.414	9.665	3.2212
	9.666	3.10913	9.666	3.27128	9.666	9.41027	9.666	3.22381
	9.667	3.10818	9.667	3.26864	9.667	9.4064	9.667	3.22537
	9.668	3.10682	9.667	3.26555	9.667	9.40251	9.668	3.22705
	9.668	3.1054	9.668	3.26186	9.668	9.39859	9.668	3.22874
	9.669	3.10394	9.669	3.25815	9.669	9.39312	9.669	3.23041
	9.67	3.10249	9.67	3.25445	9.67	9.3878	9.67	3.23238
	9.671	3.10125	9.671	3.25074	9.671	9.38329	9.671	3.23525
	9.672	3.10014	9.672	3.2488	9.672	9.37877	9.672	3.23855
	9.673	3.09952	9.672	3.24706	9.672	9.37436	9.673	3.24185
	9.673	3.09906	9.673	3.24541	9.673	9.37227	9.673	3.24514
	9.674	3.09862	9.674	3.24387	9.674	9.36982	9.674	3.24875
	9.675	3.09564	9.675	3.24265	9.675	9.36722	9.675	3.25291
	9.676	3.09221	9.676	3.24217	9.676	9.36457	9.676	3.25584
	9.677	3.08836	9.677	3.24168	9.677	9.3611	9.677	3.25877
	9.678	3.08446	9.677	3.2402	9.677	9.35693	9.678	3.2617
	9.678	3.08067	9.678	3.23848	9.678	9.35431	9.678	3.26507
	9.679	3.07762	9.679	3.23684	9.679	9.35174	9.679	3.26808
	9.68	3.07485	9.68	3.23526	9.68	9.34904	9.68	3.27059
	9.681	3.07213	9.681	3.23367	9.681	9.34423	9.681	3.27308
	9.682	3.06942	9.682	3.23201	9.682	9.3392	9.682	3.27517
	9.683	3.06632	9.682	3.23014	9.682	9.33466	9.682	3.27593
	9.683	3.06304	9.683	3.22673	9.683	9.33015	9.683	3.27577
	9.684	3.0597	9.684	3.22328	9.684	9.32579	9.684	3.27521
	9.685	3.05637	9.685	3.21937	9.685	9.32369	9.685	3.27457
	9.686	3.05301	9.686	3.21508	9.686	9.32148	9.686	3.27442
	9.687	3.04956	9.687	3.21212	9.687	9.31915	9.687	3.27499
	9.688	3.04689	9.687	3.21005	9.687	9.31678	9.687	3.27654
	9.688	3.04464	9.688	3.20798	9.688	9.31383	9.688	3.27832
	9.689	3.04241	9.689	3.20594	9.689	9.30938	9.689	3.28011
	9.69	3.04063	9.69	3.20399	9.69	9.30648	9.69	3.28319
	9.691	3.03932	9.691	3.20191	9.691	9.30458	9.691	3.28677
	9.692	3.03783	9.691	3.19972	9.692	9.30264	9.692	3.2899
	9.693	3.03621	9.692	3.19746	9.692	9.30042	9.692	3.29287
	9.693	3.03458	9.693	3.19513	9.693	9.29788	9.693	3.29568
	9.694	3.03226	9.694	3.1927	9.694	9.29308	9.694	3.29775
	9.695	3.02985	9.695	3.19018	9.695	9.28804	9.695	3.29939
	9.696	3.0301	9.696	3.18764	9.696	9.28285	9.696	3.30039
	9.697	3.03047	9.696	3.18536	9.697	9.27721	9.697	3.30125
	9.697	3.03061	9.697	3.18327	9.697	9.27245	9.697	3.30314
	9.698	3.02979	9.698	3.18199	9.698	9.26881	9.698	3.30559
	9.699	3.02884	9.699	3.18112	9.699	9.26512	9.699	3.30772
	9.7	3.02711	9.7	3.18017	9.7	9.26111	9.7	3.30966
	9.701	3.02535	9.701	3.17864	9.701	9.25709	9.701	3.31157
	9.702	3.02344	9.701	3.177	9.702	9.25509	9.702	3.31339
	9.702	3.0214	9.702	3.1754	9.702	9.25358	9.702	3.31545
	9.703	3.01973	9.703	3.17381	9.703	9.25195	9.703	3.31862
	9.704	3.01828	9.704	3.17176	9.704	9.24981	9.704	3.32208
	9.705	3.01696	9.705	3.16894	9.705	9.24739	9.705	3.32552
	9.706	3.0157	9.706	3.16633	9.706	9.24284	9.706	3.32896
	9.707	3.01439	9.706	3.16418	9.707	9.23826	9.707	3.33187
	9.707	3.01313	9.707	3.16213	9.707	9.23371	9.707	3.33443
	9.708	3.0119	9.708	3.16111	9.708	9.22921	9.708	3.33695
	9.709	3.01086	9.709	3.16034	9.709	9.22534	9.709	3.34141
	9.71	3.0101	9.71	3.15966	9.71	9.22306	9.71	3.34648
	9.711	3.00907	9.711	3.15903	9.711	9.2209	9.711	3.35027
	9.712	3.00754	9.711	3.15789	9.712	9.21875	9.712	3.35339
	9.712	3.00575	9.712	3.15544	9.712	9.21632	9.712	3.35645
	9.713	3.00261	9.713	3.15278	9.713	9.21398	9.713	3.35968
	9.714	2.99899	9.714	3.15016	9.714	9.21176	9.714	3.3631
	9.715	2.9959	9.715	3.14757	9.715	9.20957	9.715	3.36732
	9.716	2.99305	9.716	3.14526	9.716	9.20662	9.716	3.37168
	9.717	2.99144	9.716	3.14307	9.717	9.20317	9.717	3.37599
	9.717	2.99109	9.717	3.14064	9.717	9.20013	9.717	3.38013
	9.718	2.9912	9.718	3.13801	9.718	9.19715	9.718	3.38314
	9.719	2.99209	9.719	3.13523	9.719	9.19418	9.719	3.38565
	9.72	2.99324	9.72	3.13185	9.72	9.19146	9.72	3.38809
	9.721	2.99265	9.721	3.12853	9.721	9.18921	9.721	3.39064
	9.722	2.99147	9.721	3.1258	9.722	9.18724	9.722	3.39324
	9.722	2.99041	9.722	3.12318	9.722	9.18529	9.722	3.39594
	9.723	2.9895	9.723	3.11992	9.723	9.18316	9.723	3.39867
	9.724	2.98885	9.724	3.11627	9.724	9.17943	9.724	3.40139
	9.725	2.98851	9.725	3.11305	9.725	9.17601	9.725	3.40631
	9.726	2.98824	9.726	3.11064	9.726	9.17265	9.726	3.41155
	9.727	2.98787	9.726	3.10835	9.727	9.16928	9.727	3.4168
	9.727	2.98747	9.727	3.1078	9.727	9.16608	9.727	3.42211
	9.728	2.98566	9.728	3.10799	9.728	9.16333	9.728	3.42706
	9.729	2.98341	9.729	3.10715	9.729	9.1606	9.729	3.43161
	9.73	2.98095	9.73	3.10614	9.73	9.15789	9.73	3.43408
	9.731	2.97821	9.731	3.10427	9.731	9.15516	9.731	3.43602
	9.732	2.97539	9.731	3.10032	9.731	9.15291	9.732	3.43792
	9.732	2.97233	9.732	3.09658	9.732	9.15115	9.732	3.44087
	9.733	2.96932	9.733	3.09418	9.733	9.14959	9.733	3.44408
	9.734	2.96776	9.734	3.09199	9.734	9.14804	9.734	3.44711
	9.735	2.96659	9.735	3.09082	9.735	9.1465	9.735	3.45005
	9.736	2.96559	9.736	3.09048	9.736	9.14386	9.736	3.45311
	9.737	2.96503	9.736	3.08994	9.736	9.14189	9.737	3.45698
	9.737	2.96329	9.737	3.08928	9.737	9.14053	9.737	3.46143
	9.738	2.96034	9.738	3.08851	9.738	9.13922	9.738	3.46619
	9.739	2.95714	9.739	3.08675	9.739	9.13721	9.739	3.47103
	9.74	2.95356	9.74	3.08503	9.74	9.13444	9.74	3.47557
	9.741	2.94964	9.741	3.0839	9.741	9.13134	9.741	3.47989
	9.742	2.94751	9.741	3.08285	9.741	9.12817	9.742	3.48413
	9.742	2.94585	9.742	3.08093	9.742	9.12492	9.742	3.4883
	9.743	2.94401	9.743	3.07824	9.743	9.12066	9.743	3.49255
	9.744	2.94048	9.744	3.07574	9.744	9.11638	9.744	3.49733
	9.745	2.9363	9.745	3.0735	9.745	9.11381	9.745	3.50236
	9.746	2.93183	9.746	3.07134	9.746	9.11137	9.746	3.50579
	9.747	2.92732	9.746	3.06895	9.746	9.10944	9.747	3.50828
	9.747	2.92271	9.747	3.06636	9.747	9.10874	9.747	3.51103
	9.748	2.91802	9.748	3.06246	9.748	9.10795	9.748	3.51405
	9.749	2.91481	9.749	3.05748	9.749	9.10671	9.749	3.51736
	9.75	2.91195	9.75	3.05232	9.75	9.10545	9.75	3.52104
	9.751	2.90909	9.751	3.0473	9.751	9.10299	9.751	3.52494
	9.752	2.90725	9.751	3.043	9.751	9.0992	9.751	3.5295
	9.752	2.90608	9.752	3.04051	9.752	9.09486	9.752	3.53444
	9.753	2.90529	9.753	3.03885	9.753	9.09015	9.753	3.53859
	9.754	2.90456	9.754	3.03747	9.754	9.08543	9.754	3.54223
	9.755	2.90373	9.755	3.03692	9.755	9.08053	9.755	3.54597
	9.756	2.90191	9.756	3.03598	9.756	9.07549	9.756	3.54981
	9.757	2.89971	9.756	3.03412	9.756	9.07156	9.756	3.55336
	9.757	2.8971	9.757	3.03199	9.757	9.06772	9.757	3.55603
	9.758	2.89462	9.758	3.0292	9.758	9.06387	9.758	3.55842
	9.759	2.89188	9.759	3.02516	9.759	9.06067	9.759	3.56123
	9.76	2.88868	9.76	3.02134	9.76	9.05851	9.76	3.56424
	9.761	2.88548	9.76	3.01789	9.761	9.05711	9.761	3.56758
	9.762	2.88264	9.761	3.01443	9.761	9.05575	9.761	3.57114
	9.762	2.87993	9.762	3.01165	9.762	9.05396	9.762	3.57544
	9.763	2.87707	9.763	3.01023	9.763	9.05112	9.763	3.58042
	9.764	2.87402	9.764	3.01004	9.764	9.04941	9.764	3.58544
	9.765	2.87205	9.765	3.01022	9.765	9.04796	9.765	3.58995
	9.766	2.87096	9.765	3.00997	9.766	9.04646	9.766	3.59421
	9.766	2.86988	9.766	3.00782	9.766	9.04441	9.766	3.59955
	9.767	2.86914	9.767	3.00507	9.767	9.04107	9.767	3.60539
	9.768	2.86907	9.768	3.0025	9.768	9.03637	9.768	3.61094
	9.769	2.86935	9.769	2.99996	9.769	9.0313	9.769	3.61624
	9.77	2.86966	9.77	2.99763	9.77	9.02624	9.77	3.62116
	9.771	2.86998	9.77	2.99574	9.771	9.02122	9.771	3.62575
	9.771	2.86939	9.771	2.99387	9.771	9.01716	9.771	3.63015
	9.772	2.86733	9.772	2.99192	9.772	9.01441	9.772	3.63383
	9.773	2.86439	9.773	2.98994	9.773	9.01204	9.773	3.63744
	9.774	2.86123	9.774	2.98845	9.774	9.00943	9.774	3.64208
	9.775	2.85819	9.775	2.98691	9.775	9.00618	9.775	3.64713
	9.776	2.85552	9.775	2.98452	9.776	9.00283	9.776	3.65206
	9.776	2.85374	9.776	2.98183	9.776	8.99964	9.776	3.65689
	9.777	2.85242	9.777	2.97876	9.777	8.99648	9.777	3.66188
	9.778	2.85109	9.778	2.97496	9.778	8.99334	9.778	3.66709
	9.779	2.84935	9.779	2.97166	9.779	8.99021	9.779	3.67226
	9.78	2.847	9.78	2.96974	9.78	8.98656	9.78	3.67696
	9.781	2.84462	9.78	2.96824	9.781	8.98254	9.781	3.68149
	9.781	2.84236	9.781	2.96596	9.781	8.97841	9.781	3.68714
	9.782	2.84009	9.782	2.96327	9.782	8.97422	9.782	3.69335
	9.783	2.8381	9.783	2.95984	9.783	8.97032	9.783	3.69881
	9.784	2.83662	9.784	2.9558	9.784	8.96735	9.784	3.70362
	9.785	2.83559	9.785	2.95205	9.785	8.96464	9.785	3.70823
	9.786	2.83471	9.785	2.94941	9.786	8.96113	9.786	3.7127
	9.786	2.83379	9.786	2.94755	9.786	8.95678	9.786	3.71713
	9.787	2.8325	9.787	2.94774	9.787	8.95273	9.787	3.72042
	9.788	2.83063	9.788	2.94859	9.788	8.94957	9.788	3.72323
	9.789	2.82814	9.789	2.94976	9.789	8.94664	9.789	3.72696
	9.79	2.82541	9.79	2.95113	9.79	8.94358	9.79	3.7311
	9.791	2.82298	9.79	2.95228	9.791	8.94051	9.791	3.73567
	9.791	2.82096	9.791	2.95298	9.791	8.93737	9.791	3.74083
	9.792	2.82007	9.792	2.95318	9.792	8.93417	9.792	3.74626
	9.793	2.81984	9.793	2.95237	9.793	8.93078	9.793	3.75201
	9.794	2.81968	9.794	2.95127	9.794	8.92685	9.794	3.75794
	9.795	2.81879	9.795	2.94967	9.795	8.92301	9.795	3.76304
	9.796	2.81717	9.795	2.9479	9.796	8.91982	9.796	3.76742
	9.796	2.81515	9.796	2.94536	9.796	8.9168	9.796	3.77211
	9.797	2.81303	9.797	2.94222	9.797	8.91335	9.797	3.7775
	9.798	2.81092	9.798	2.93899	9.798	8.90955	9.798	3.78313
	9.799	2.80891	9.799	2.93629	9.799	8.90572	9.799	3.78851
	9.8	2.80743	9.8	2.93422	9.8	8.90188	9.8	3.79379
	9.801	2.80684	9.8	2.93285	9.8	8.89817	9.801	3.79997
	9.801	2.80661	9.801	2.932	9.801	8.89572	9.801	3.80733
	9.802	2.80604	9.802	2.93169	9.802	8.89364	9.802	3.81415
	9.803	2.80499	9.803	2.932	9.803	8.89165	9.803	3.82011
	9.804	2.80347	9.804	2.93203	9.804	8.88967	9.804	3.82599
	9.805	2.80161	9.805	2.93153	9.805	8.88711	9.805	3.83187
	9.806	2.79965	9.805	2.93052	9.805	8.8838	9.806	3.83777
	9.806	2.79776	9.806	2.9286	9.806	8.8812	9.806	3.84382
	9.807	2.79594	9.807	2.92605	9.807	8.87943	9.807	3.84992
	9.808	2.79453	9.808	2.92407	9.808	8.87779	9.808	3.85698
	9.809	2.79328	9.809	2.92304	9.809	8.87567	9.809	3.86523
	9.81	2.79205	9.81	2.92216	9.81	8.87331	9.81	3.87282
	9.811	2.79083	9.81	2.92101	9.81	8.87104	9.811	3.87956
	9.811	2.78942	9.811	2.9198	9.811	8.86879	9.811	3.88635
	9.812	2.78772	9.812	2.91792	9.812	8.86655	9.812	3.89357
	9.813	2.78579	9.813	2.91572	9.813	8.86433	9.813	3.90114
	9.814	2.78415	9.814	2.91435	9.814	8.86233	9.814	3.90836
	9.815	2.78334	9.815	2.91355	9.815	8.86087	9.815	3.91527
	9.816	2.7834	9.815	2.91279	9.815	8.85955	9.816	3.92239
	9.816	2.78422	9.816	2.91214	9.816	8.85754	9.816	3.93003
	9.817	2.78521	9.817	2.9123	9.817	8.85499	9.817	3.93756
	9.818	2.78547	9.818	2.91331	9.818	8.85295	9.818	3.94442
	9.819	2.78442	9.819	2.91449	9.819	8.85117	9.819	3.95096
	9.82	2.78287	9.82	2.91525	9.82	8.84926	9.82	3.95768
	9.821	2.78121	9.82	2.91532	9.82	8.84631	9.82	3.96464
	9.821	2.77968	9.821	2.91456	9.821	8.84252	9.821	3.97071
	9.822	2.77884	9.822	2.91334	9.822	8.83777	9.822	3.97567
	9.823	2.77888	9.823	2.9121	9.823	8.83231	9.823	3.98048
	9.824	2.77942	9.824	2.91083	9.824	8.82666	9.824	3.98567
	9.825	2.78022	9.825	2.90991	9.825	8.82045	9.825	3.99108
	9.826	2.78031	9.825	2.90952	9.825	8.81432	9.825	3.9965
	9.826	2.77842	9.826	2.90932	9.826	8.80893	9.826	4.00194
	9.827	2.77515	9.827	2.90883	9.827	8.80387	9.827	4.00781
	9.828	2.77183	9.828	2.90796	9.828	8.79938	9.828	4.01424
	9.829	2.7685	9.829	2.90636	9.829	8.79592	9.829	4.01982
	9.83	2.76535	9.829	2.90382	9.83	8.79327	9.83	4.02423
	9.831	2.76245	9.83	2.90088	9.83	8.79097	9.83	4.0286
	9.831	2.7596	9.831	2.89725	9.831	8.78874	9.831	4.03386
	9.832	2.75673	9.832	2.89312	9.832	8.78596	9.832	4.03967
	9.833	2.75394	9.833	2.88974	9.833	8.78262	9.833	4.04498
	9.834	2.75135	9.834	2.88689	9.834	8.77917	9.834	4.04995
	9.835	2.74846	9.834	2.88425	9.835	8.77572	9.835	4.05563
	9.835	2.74472	9.835	2.88223	9.835	8.77219	9.835	4.06239
	9.836	2.74063	9.836	2.88051	9.836	8.7683	9.836	4.06936
	9.837	2.73646	9.837	2.87869	9.837	8.76466	9.837	4.07582
	9.838	2.73211	9.838	2.87684	9.838	8.76172	9.838	4.082
	9.839	2.72844	9.839	2.87457	9.839	8.75901	9.839	4.08903
	9.84	2.72604	9.839	2.87174	9.84	8.7553	9.84	4.09669
	9.84	2.72401	9.84	2.86916	9.84	8.75056	9.84	4.10411
	9.841	2.72301	9.841	2.86701	9.841	8.74653	9.841	4.11121
	9.842	2.72341	9.842	2.86496	9.842	8.74318	9.842	4.11808
	9.843	2.72353	9.843	2.86338	9.843	8.73984	9.843	4.12499
	9.844	2.72306	9.844	2.86222	9.844	8.73691	9.844	4.13218
	9.845	2.72259	9.844	2.86112	9.845	8.73446	9.845	4.13959
	9.845	2.72111	9.845	2.86005	9.845	8.7326	9.845	4.14681
	9.846	2.71934	9.846	2.8585	9.846	8.73105	9.846	4.15449
	9.847	2.7195	9.847	2.85615	9.847	8.72876	9.847	4.16334
	9.848	2.72084	9.848	2.85382	9.848	8.72528	9.848	4.17221
	9.849	2.72213	9.849	2.85189	9.849	8.72068	9.849	4.18042
	9.85	2.72328	9.849	2.85017	9.85	8.71507	9.85	4.18839
	9.85	2.72416	9.85	2.84905	9.85	8.70906	9.85	4.19715
	9.851	2.72481	9.851	2.84872	9.851	8.70336	9.851	4.20753
	9.852	2.72541	9.852	2.84893	9.852	8.69788	9.852	4.21745
	9.853	2.72567	9.853	2.84988	9.853	8.69301	9.853	4.22645
	9.854	2.72532	9.854	2.85083	9.854	8.68865	9.854	4.23564
	9.855	2.72454	9.854	2.8509	9.855	8.68432	9.855	4.24533
	9.855	2.72363	9.855	2.84915	9.855	8.67989	9.855	4.25489
	9.856	2.72271	9.856	2.84687	9.856	8.67548	9.856	4.26327
	9.857	2.72191	9.857	2.84407	9.857	8.67147	9.857	4.27111
	9.858	2.72142	9.858	2.84118	9.858	8.66765	9.858	4.27883
	9.859	2.72118	9.859	2.83806	9.859	8.66362	9.859	4.28636
	9.86	2.72104	9.859	2.83505	9.86	8.65943	9.86	4.29336
	9.86	2.72089	9.86	2.83266	9.86	8.65629	9.86	4.29942
	9.861	2.7194	9.861	2.83057	9.861	8.65423	9.861	4.30555
	9.862	2.71563	9.862	2.82868	9.862	8.6523	9.862	4.31242
	9.863	2.7104	9.863	2.82723	9.863	8.64996	9.863	4.32027
	9.864	2.70481	9.864	2.82556	9.864	8.64744	9.864	4.32775
	9.865	2.69969	9.864	2.82333	9.865	8.64447	9.865	4.33498
	9.865	2.69517	9.865	2.82102	9.865	8.64124	9.865	4.34252
	9.866	2.69144	9.866	2.81862	9.866	8.63814	9.866	4.35093
	9.867	2.68879	9.867	2.81644	9.867	8.63515	9.867	4.3594
	9.868	2.68623	9.868	2.81504	9.868	8.63296	9.868	4.3667
	9.869	2.68388	9.869	2.81414	9.869	8.63197	9.869	4.37379
	9.87	2.68216	9.869	2.81288	9.869	8.63092	9.87	4.38133
	9.87	2.68069	9.87	2.81078	9.87	8.62857	9.87	4.3899
	9.871	2.67933	9.871	2.80774	9.871	8.62585	9.871	4.39789
	9.872	2.67792	9.872	2.80376	9.872	8.62297	9.872	4.40424
	9.873	2.6762	9.873	2.79968	9.873	8.61968	9.873	4.41047
	9.874	2.6743	9.874	2.79587	9.874	8.61635	9.874	4.41685
	9.875	2.67299	9.874	2.79272	9.874	8.61334	9.875	4.4233
	9.875	2.67199	9.875	2.79098	9.875	8.61046	9.875	4.42922
	9.876	2.67104	9.876	2.79081	9.876	8.6077	9.876	4.43483
	9.877	2.67022	9.877	2.79065	9.877	8.60502	9.877	4.44114
	9.878	2.66944	9.878	2.78997	9.878	8.60248	9.878	4.4495
	9.879	2.66845	9.879	2.78848	9.879	8.60019	9.879	4.45949
	9.88	2.66735	9.879	2.78703	9.879	8.59806	9.88	4.46972
	9.88	2.6664	9.88	2.78573	9.88	8.59616	9.88	4.47997
	9.881	2.66579	9.881	2.78445	9.881	8.59425	9.881	4.48999
	9.882	2.66595	9.882	2.78369	9.882	8.59176	9.882	4.49951
	9.883	2.66779	9.883	2.78335	9.883	8.58863	9.883	4.50808
	9.884	2.66947	9.884	2.7826	9.884	8.58585	9.884	4.51561
	9.885	2.67034	9.884	2.78176	9.884	8.58336	9.885	4.52332
	9.885	2.67021	9.885	2.78042	9.885	8.58054	9.885	4.53212
	9.886	2.66966	9.886	2.77802	9.886	8.57677	9.886	4.54173
	9.887	2.66881	9.887	2.77522	9.887	8.57225	9.887	4.55047
	9.888	2.66786	9.888	2.7725	9.888	8.5676	9.888	4.5587
	9.889	2.66667	9.889	2.7699	9.889	8.56291	9.889	4.56717
	9.89	2.66517	9.889	2.76787	9.889	8.55812	9.889	4.57612
	9.89	2.6631	9.89	2.76685	9.89	8.55346	9.89	4.5847
	9.891	2.66087	9.891	2.76666	9.891	8.54993	9.891	4.59229
	9.892	2.6585	9.892	2.76685	9.892	8.54735	9.892	4.59957
	9.893	2.65609	9.893	2.76648	9.893	8.54481	9.893	4.6078
	9.894	2.654	9.894	2.7652	9.894	8.54248	9.894	4.61753
	9.895	2.65224	9.894	2.76345	9.894	8.54012	9.894	4.62735
	9.895	2.65071	9.895	2.76103	9.895	8.53744	9.895	4.63655
	9.896	2.64988	9.896	2.75824	9.896	8.53466	9.896	4.64532
	9.897	2.64943	9.897	2.75554	9.897	8.53181	9.897	4.65444
	9.898	2.64884	9.898	2.75293	9.898	8.52882	9.898	4.66488
	9.899	2.64815	9.898	2.75088	9.899	8.52561	9.899	4.67378
	9.9	2.64721	9.899	2.74968	9.899	8.52216	9.899	4.68051
	9.9	2.64572	9.9	2.7488	9.9	8.51868	9.9	4.68752
	9.901	2.64395	9.901	2.74819	9.901	8.51502	9.901	4.69598
	9.902	2.64187	9.902	2.7477	9.902	8.51111	9.902	4.70485
	9.903	2.63966	9.903	2.74677	9.903	8.50776	9.903	4.71425
	9.904	2.63705	9.903	2.74529	9.904	8.50508	9.904	4.72381
	9.904	2.63432	9.904	2.7435	9.904	8.5024	9.904	4.73335
	9.905	2.63241	9.905	2.74035	9.905	8.49969	9.905	4.74277
	9.906	2.63132	9.906	2.73709	9.906	8.49732	9.906	4.75143
	9.907	2.62974	9.907	2.73502	9.907	8.49593	9.907	4.75849
	9.908	2.62716	9.908	2.73363	9.908	8.49516	9.908	4.76588
	9.909	2.62438	9.908	2.73244	9.909	8.49409	9.909	4.77512
	9.909	2.62181	9.909	2.73179	9.909	8.49151	9.909	4.78528
	9.91	2.61944	9.91	2.73073	9.91	8.48774	9.91	4.79495
	9.911	2.61781	9.911	2.72882	9.911	8.48412	9.911	4.80443
	9.912	2.6171	9.912	2.72686	9.912	8.48051	9.912	4.81464
	9.913	2.61651	9.913	2.72463	9.913	8.47714	9.913	4.827
	9.914	2.61604	9.913	2.72236	9.914	8.47407	9.914	4.83899
	9.914	2.61476	9.914	2.72122	9.914	8.4709	9.914	4.84909
	9.915	2.61207	9.915	2.72034	9.915	8.46758	9.915	4.85869
	9.916	2.6088	9.916	2.71956	9.916	8.46409	9.916	4.86838
	9.917	2.60485	9.917	2.71918	9.917	8.4598	9.917	4.87814
	9.918	2.60053	9.918	2.71877	9.918	8.45496	9.918	4.88744
	9.919	2.59616	9.918	2.71824	9.919	8.45025	9.919	4.89587
	9.919	2.59153	9.919	2.71762	9.919	8.44559	9.919	4.90453
	9.92	2.58663	9.92	2.71624	9.92	8.44106	9.92	4.91407
	9.921	2.58218	9.921	2.71333	9.921	8.43669	9.921	4.92345
	9.922	2.57796	9.922	2.71014	9.922	8.43258	9.922	4.9315
	9.923	2.57418	9.923	2.70672	9.923	8.42876	9.923	4.93927
	9.924	2.57048	9.923	2.70339	9.924	8.42501	9.924	4.94768
	9.924	2.56716	9.924	2.70047	9.924	8.42117	9.924	4.95723
	9.925	2.56425	9.925	2.69875	9.925	8.41724	9.925	4.9668
	9.926	2.56121	9.926	2.69823	9.926	8.41318	9.926	4.97641
	9.927	2.558	9.927	2.69801	9.927	8.40887	9.927	4.98631
	9.928	2.55499	9.928	2.69754	9.928	8.40461	9.928	4.99715
	9.929	2.55315	9.928	2.69601	9.929	8.40075	9.929	5.00833
	9.929	2.55175	9.929	2.69344	9.929	8.39719	9.929	5.01771
	9.93	2.55026	9.93	2.69031	9.93	8.39473	9.93	5.0261
	9.931	2.54871	9.931	2.6872	9.931	8.39413	9.931	5.0354
	9.932	2.54663	9.932	2.68447	9.932	8.39303	9.932	5.04781
	9.933	2.54338	9.933	2.68322	9.933	8.39052	9.933	5.0594
	9.934	2.5406	9.933	2.68239	9.934	8.38788	9.934	5.06893
	9.934	2.5402	9.934	2.68183	9.934	8.38483	9.934	5.0784
	9.935	2.54014	9.935	2.68127	9.935	8.38153	9.935	5.08771
	9.936	2.54186	9.936	2.68065	9.936	8.37762	9.936	5.09665
	9.937	2.54372	9.937	2.67982	9.937	8.37277	9.937	5.10551
	9.938	2.5439	9.938	2.67862	9.938	8.36851	9.938	5.11426
	9.939	2.54222	9.938	2.67738	9.939	8.36517	9.939	5.12351
	9.939	2.54083	9.939	2.6761	9.939	8.36192	9.939	5.13447
	9.94	2.53994	9.94	2.67482	9.94	8.359	9.94	5.14617
	9.941	2.53906	9.941	2.67436	9.941	8.35611	9.941	5.157
	9.942	2.53831	9.942	2.67527	9.942	8.35302	9.942	5.16756
	9.943	2.53749	9.943	2.67607	9.943	8.34994	9.943	5.17847
	9.944	2.53625	9.943	2.67626	9.943	8.34721	9.944	5.19009
	9.944	2.53497	9.944	2.6756	9.944	8.34511	9.944	5.20157
	9.945	2.53384	9.945	2.67445	9.945	8.34325	9.945	5.21199
	9.946	2.53342	9.946	2.67248	9.946	8.34178	9.946	5.22242
	9.947	2.53322	9.947	2.67083	9.947	8.34001	9.947	5.23288
	9.948	2.53317	9.948	2.67015	9.948	8.33738	9.948	5.24321
	9.949	2.53308	9.948	2.66997	9.948	8.33413	9.949	5.25238
	9.949	2.53266	9.949	2.67084	9.949	8.33049	9.949	5.26028
	9.95	2.53154	9.95	2.67247	9.95	8.32674	9.95	5.26794
	9.951	2.5305	9.951	2.67409	9.951	8.32258	9.951	5.27691
	9.952	2.52949	9.952	2.67568	9.952	8.31744	9.952	5.28862
	9.953	2.52841	9.953	2.67678	9.953	8.31289	9.953	5.29627
	9.954	2.52707	9.953	2.67655	9.953	8.30966	9.954	5.30393
	9.954	2.52502	9.954	2.67596	9.954	8.30631	9.954	5.31158
	9.955	2.52069	9.955	2.67474	9.955	8.30246	9.955	5.32006
	9.956	2.51634	9.956	2.67336	9.956	8.29827	9.956	5.32991
	9.957	2.51196	9.957	2.67212	9.957	8.29475	9.957	5.34021
	9.958	2.50782	9.958	2.67093	9.958	8.29219	9.958	5.35049
	9.959	2.50539	9.958	2.66963	9.958	8.28917	9.959	5.36081
	9.959	2.5048	9.959	2.66824	9.959	8.28521	9.959	5.37226
	9.96	2.50419	9.96	2.66681	9.96	8.28113	9.96	5.38241
	9.961	2.50353	9.961	2.66555	9.961	8.27676	9.961	5.39135
	9.962	2.50282	9.962	2.66429	9.962	8.27232	9.962	5.40026
	9.963	2.502	9.963	2.66304	9.963	8.26802	9.963	5.40947
	9.964	2.50114	9.963	2.66184	9.963	8.26382	9.963	5.42021
	9.964	2.50022	9.964	2.66112	9.964	8.25924	9.964	5.42999
	9.965	2.49906	9.965	2.66142	9.965	8.2541	9.965	5.43914
	9.966	2.49768	9.966	2.66169	9.966	8.24865	9.966	5.44828
	9.967	2.49565	9.967	2.66139	9.967	8.24252	9.967	5.45807
	9.968	2.49358	9.967	2.66024	9.968	8.23643	9.968	5.46856
	9.969	2.49179	9.968	2.65793	9.968	8.23124	9.968	5.47885
	9.969	2.49042	9.969	2.65532	9.969	8.22648	9.969	5.48919
	9.97	2.48942	9.97	2.65272	9.97	8.22175	9.97	5.49963
	9.971	2.4891	9.971	2.65012	9.971	8.21716	9.971	5.51254
	9.972	2.48863	9.972	2.64751	9.972	8.21309	9.972	5.52531
	9.973	2.4873	9.972	2.64494	9.973	8.2099	9.973	5.53577
	9.974	2.48515	9.973	2.64238	9.973	8.20671	9.973	5.54621
	9.974	2.48316	9.974	2.63977	9.974	8.20352	9.974	5.55682
	9.975	2.48134	9.975	2.63694	9.975	8.20046	9.975	5.56779
	9.976	2.47953	9.976	2.63485	9.976	8.19791	9.976	5.57794
	9.977	2.47777	9.977	2.63308	9.977	8.19579	9.977	5.58698
	9.978	2.47603	9.977	2.6313	9.978	8.19377	9.978	5.59608
	9.978	2.47439	9.978	2.62959	9.978	8.19189	9.978	5.60649
	9.979	2.47275	9.979	2.62793	9.979	8.19018	9.979	5.61763
	9.98	2.47104	9.98	2.62635	9.98	8.18952	9.98	5.62761
	9.981	2.46866	9.981	2.62479	9.981	8.18885	9.981	5.63704
	9.982	2.46632	9.982	2.62319	9.982	8.18805	9.982	5.64671
	9.983	2.46403	9.982	2.62138	9.983	8.18604	9.983	5.65881
	9.983	2.46172	9.983	2.61958	9.983	8.18377	9.983	5.67054
	9.984	2.45967	9.984	2.61773	9.984	8.18129	9.984	5.68078
	9.985	2.45817	9.985	2.61588	9.985	8.17874	9.985	5.69103
	9.986	2.45698	9.986	2.61404	9.986	8.17556	9.986	5.70167
	9.987	2.45583	9.987	2.61226	9.987	8.17132	9.987	5.71341
	9.988	2.45467	9.987	2.61107	9.988	8.16793	9.988	5.72453
	9.988	2.45356	9.988	2.61064	9.988	8.16487	9.988	5.73493
	9.989	2.45235	9.989	2.61025	9.989	8.16186	9.989	5.74545
	9.99	2.45064	9.99	2.61021	9.99	8.15933	9.99	5.75677
	9.991	2.44895	9.991	2.6102	9.991	8.15689	9.991	5.76834
	9.992	2.44725	9.992	2.6102	9.992	8.1543	9.992	5.77746
	9.993	2.44391	9.992	2.61019	9.993	8.1515	9.993	5.78606
	9.993	2.44063	9.993	2.60999	9.993	8.14744	9.993	5.79503
	9.994	2.43812	9.994	2.60812	9.994	8.14176	9.994	5.80569
	9.995	2.43561	9.995	2.60631	9.995	8.13608	9.995	5.81624
	9.996	2.43314	9.996	2.60473	9.996	8.13044	9.996	5.8263
	9.997	2.43215	9.997	2.60319	9.997	8.12469	9.997	5.83643
	9.998	2.43129	9.997	2.60196	9.998	8.11838	9.998	5.8472
	9.998	2.43043	9.998	2.60091	9.998	8.11187	9.998	5.85829
	9.999	2.42956	9.999	2.5998	9.999	8.10533	9.999	5.86812
	10	2.42838	10	2.59865	10	8.09882	10	5.87715
	10.001	2.42617	10.001	2.5975	10.001	8.09265	10.001	5.88656
	10.002	2.42462	10.002	2.59633	10.002	8.08736	10.002	5.89717
	10.003	2.42305	10.002	2.59521	10.003	8.08226	10.003	5.90696
	10.003	2.42148	10.003	2.59429	10.003	8.07829	10.003	5.91404
	10.004	2.42004	10.004	2.59338	10.004	8.07447	10.004	5.92168
	10.005	2.41877	10.005	2.59255	10.005	8.07054	10.005	5.93042
	10.006	2.41693	10.006	2.59182	10.006	8.06666	10.006	5.94042
	10.007	2.41512	10.007	2.59109	10.007	8.06345	10.007	5.95036
	10.008	2.41334	10.007	2.59034	10.008	8.06132	10.008	5.95914
	10.008	2.41278	10.008	2.58942	10.008	8.05915	10.008	5.96771
	10.009	2.41296	10.009	2.58738	10.009	8.05656	10.009	5.97774
	10.01	2.41304	10.01	2.58523	10.01	8.05384	10.01	5.98798
	10.011	2.41311	10.011	2.58278	10.011	8.05064	10.011	5.99749
	10.012	2.41309	10.012	2.58007	10.012	8.04735	10.012	6.00639
	10.013	2.41164	10.012	2.5772	10.012	8.04395	10.013	6.01649
	10.013	2.40969	10.013	2.57363	10.013	8.0402	10.013	6.02886
	10.014	2.40878	10.014	2.56997	10.014	8.03771	10.014	6.04132
	10.015	2.40786	10.015	2.56795	10.015	8.03675	10.015	6.05195
	10.016	2.40708	10.016	2.56616	10.016	8.03566	10.016	6.06243
	10.017	2.40829	10.017	2.56425	10.017	8.03382	10.017	6.07306
	10.018	2.40828	10.017	2.56213	10.017	8.03122	10.018	6.08411
	10.018	2.40812	10.018	2.5597	10.018	8.02921	10.018	6.09454
	10.019	2.40787	10.019	2.55706	10.019	8.02736	10.019	6.10439
	10.02	2.40652	10.02	2.55437	10.02	8.02535	10.02	6.11417
	10.021	2.40403	10.021	2.55211	10.021	8.02278	10.021	6.12624
	10.022	2.4026	10.022	2.55018	10.022	8.01961	10.022	6.13853
	10.023	2.40117	10.022	2.54829	10.022	8.0156	10.023	6.14937
	10.023	2.39973	10.023	2.54641	10.023	8.0116	10.023	6.16013
	10.024	2.39818	10.024	2.54452	10.024	8.00775	10.024	6.17164
	10.025	2.39659	10.025	2.54192	10.025	8.00423	10.025	6.18393
	10.026	2.39473	10.026	2.5391	10.026	8.00077	10.026	6.19544
	10.027	2.39276	10.027	2.53613	10.027	7.99737	10.027	6.20572
	10.028	2.39068	10.027	2.53316	10.027	7.99364	10.028	6.21591
	10.028	2.38868	10.028	2.53005	10.028	7.98853	10.028	6.22581
	10.029	2.38567	10.029	2.52668	10.029	7.98271	10.029	6.23566
	10.03	2.38177	10.03	2.52448	10.03	7.97727	10.03	6.24403
	10.031	2.37775	10.031	2.5227	10.031	7.97207	10.031	6.25217
	10.032	2.37348	10.032	2.52094	10.032	7.96742	10.032	6.26258
	10.033	2.36864	10.032	2.51945	10.032	7.96378	10.032	6.27461
	10.033	2.36493	10.033	2.51825	10.033	7.95981	10.033	6.28542
	10.034	2.36336	10.034	2.51777	10.034	7.95632	10.034	6.29397
	10.035	2.36216	10.035	2.51736	10.035	7.95292	10.035	6.30229
	10.036	2.36202	10.036	2.51675	10.036	7.94902	10.036	6.313
	10.037	2.3622	10.036	2.51441	10.037	7.94429	10.037	6.32394
	10.038	2.36056	10.037	2.51206	10.037	7.94017	10.037	6.33475
	10.038	2.35837	10.038	2.50993	10.038	7.9371	10.038	6.34531
	10.039	2.35529	10.039	2.5078	10.039	7.93406	10.039	6.35626
	10.04	2.35121	10.04	2.5061	10.04	7.93003	10.04	6.3679
	10.041	2.34794	10.041	2.50619	10.041	7.92573	10.041	6.37943
	10.042	2.34617	10.041	2.50597	10.042	7.92198	10.042	6.38859
	10.043	2.34466	10.042	2.50543	10.042	7.91853	10.042	6.39758
	10.043	2.34403	10.043	2.50487	10.043	7.91495	10.043	6.40929
	10.044	2.34376	10.044	2.50495	10.044	7.9112	10.044	6.42131
	10.045	2.34363	10.045	2.50571	10.045	7.90736	10.045	6.43229
	10.046	2.34354	10.046	2.50726	10.046	7.90316	10.046	6.44265
	10.047	2.34304	10.046	2.50893	10.047	7.89893	10.047	6.45309
	10.047	2.34081	10.047	2.5106	10.047	7.89469	10.047	6.46344
	10.048	2.33831	10.048	2.51056	10.048	7.89042	10.048	6.4739
	10.049	2.33569	10.049	2.50985	10.049	7.88762	10.049	6.48468
	10.05	2.33308	10.05	2.50934	10.05	7.88581	10.05	6.49577
	10.051	2.33105	10.051	2.50885	10.051	7.88404	10.051	6.50888
	10.052	2.32937	10.051	2.50836	10.052	7.88207	10.052	6.52219
	10.052	2.32796	10.052	2.50616	10.052	7.87996	10.052	6.53313
	10.053	2.32714	10.053	2.50342	10.053	7.87674	10.053	6.54247
	10.054	2.32654	10.054	2.50045	10.054	7.87349	10.054	6.55227
	10.055	2.32649	10.055	2.49753	10.055	7.87005	10.055	6.56273
	10.056	2.3265	10.056	2.49445	10.056	7.8645	10.056	6.57265
	10.057	2.3254	10.056	2.49126	10.057	7.85948	10.057	6.58004
	10.057	2.32403	10.057	2.48991	10.057	7.85529	10.057	6.58741
	10.058	2.32192	10.058	2.48861	10.058	7.85112	10.058	6.59697
	10.059	2.31804	10.059	2.4873	10.059	7.84643	10.059	6.60766
	10.06	2.31487	10.06	2.48522	10.06	7.84142	10.06	6.61804
	10.061	2.31268	10.061	2.48247	10.061	7.83746	10.061	6.62786
	10.062	2.31059	10.061	2.47785	10.062	7.83369	10.062	6.63759
	10.062	2.30849	10.062	2.47328	10.062	7.82995	10.062	6.64743
	10.063	2.30674	10.063	2.46922	10.063	7.82596	10.063	6.65733
	10.064	2.30416	10.064	2.46584	10.064	7.82209	10.064	6.66506
	10.065	2.30123	10.065	2.46182	10.065	7.81839	10.065	6.672
	10.066	2.29827	10.066	2.45696	10.066	7.8147	10.066	6.67962
	10.067	2.29533	10.066	2.45187	10.067	7.811	10.067	6.6878
	10.067	2.29219	10.067	2.44737	10.067	7.80724	10.067	6.69607
	10.068	2.29071	10.068	2.44326	10.068	7.80351	10.068	6.7043
	10.069	2.2894	10.069	2.44051	10.069	7.79981	10.069	6.71304
	10.07	2.28808	10.07	2.43884	10.07	7.79607	10.07	6.72323
	10.071	2.28678	10.071	2.43693	10.071	7.79129	10.071	6.73376
	10.072	2.28487	10.071	2.43307	10.072	7.78623	10.072	6.74253
	10.072	2.28264	10.072	2.42858	10.072	7.78139	10.072	6.75069
	10.073	2.28039	10.073	2.42541	10.073	7.77651	10.073	6.76001
	10.074	2.27815	10.074	2.42285	10.074	7.77155	10.074	6.77004
	10.075	2.27565	10.075	2.42246	10.075	7.76451	10.075	6.77971
	10.076	2.27256	10.076	2.42423	10.076	7.75778	10.076	6.78871
	10.077	2.26942	10.076	2.42658	10.077	7.75304	10.077	6.79772
	10.077	2.26629	10.077	2.42918	10.077	7.7483	10.077	6.8075
	10.078	2.26312	10.078	2.43161	10.078	7.74353	10.078	6.81749
	10.079	2.26042	10.079	2.43165	10.079	7.7388	10.079	6.82553
	10.08	2.25896	10.08	2.43092	10.08	7.73453	10.08	6.8327
	10.081	2.25786	10.081	2.4308	10.081	7.73058	10.081	6.8404
	10.082	2.25672	10.081	2.43102	10.081	7.72665	10.082	6.84851
	10.082	2.25576	10.082	2.43266	10.082	7.72278	10.082	6.85666
	10.083	2.25493	10.083	2.43565	10.083	7.71892	10.083	6.86471
	10.084	2.25384	10.084	2.43879	10.084	7.71537	10.084	6.87286
	10.085	2.25261	10.085	2.44133	10.085	7.71207	10.085	6.88294
	10.086	2.25125	10.086	2.44315	10.086	7.7081	10.086	6.8935
	10.087	2.24965	10.086	2.44256	10.086	7.70265	10.087	6.90325
	10.087	2.24798	10.087	2.4413	10.087	7.69678	10.087	6.91251
	10.088	2.24678	10.088	2.4394	10.088	7.69089	10.088	6.92231
	10.089	2.24586	10.089	2.43714	10.089	7.68502	10.089	6.93277
	10.09	2.24455	10.09	2.43501	10.09	7.67849	10.09	6.94275
	10.091	2.24277	10.091	2.433	10.091	7.67163	10.091	6.95127
	10.092	2.24085	10.091	2.43149	10.091	7.66559	10.092	6.95938
	10.092	2.23891	10.092	2.432	10.092	7.65998	10.092	6.96885
	10.093	2.23697	10.093	2.43278	10.093	7.65457	10.093	6.97888
	10.094	2.23503	10.094	2.43285	10.094	7.64992	10.094	6.98778
	10.095	2.2331	10.095	2.43276	10.095	7.6454	10.095	6.99606
	10.096	2.23125	10.096	2.43038	10.096	7.64274	10.096	7.0044
	10.097	2.22944	10.096	2.4259	10.096	7.64045	10.097	7.01293
	10.097	2.22769	10.097	2.41982	10.097	7.63769	10.097	7.02131
	10.098	2.22614	10.098	2.41329	10.098	7.63466	10.098	7.02893
	10.099	2.22481	10.099	2.40704	10.099	7.6316	10.099	7.03634
	10.1	2.22388	10.1	2.40333	10.1	7.62856	10.1	7.04639
	10.101	2.2231	10.101	2.40022	10.101	7.62552	10.101	7.05711
	10.102	2.22166	10.101	2.39727	10.101	7.62136	10.101	7.06719
	10.102	2.21968	10.102	2.39434	10.102	7.61668	10.102	7.07693
	10.103	2.21738	10.103	2.38992	10.103	7.61195	10.103	7.08666
	10.104	2.21497	10.104	2.38416	10.104	7.60715	10.104	7.09732
	10.105	2.21257	10.105	2.37826	10.105	7.60231	10.105	7.10797
	10.106	2.20948	10.106	2.37239	10.106	7.59742	10.106	7.1167
	10.107	2.20593	10.106	2.36711	10.106	7.5933	10.106	7.125
	10.107	2.20251	10.107	2.3644	10.107	7.59051	10.107	7.13363
	10.108	2.19914	10.108	2.36224	10.108	7.58793	10.108	7.14291
	10.109	2.1959	10.109	2.36077	10.109	7.58461	10.109	7.1513
	10.11	2.19306	10.11	2.35943	10.11	7.58062	10.11	7.15861
	10.111	2.19076	10.11	2.3579	10.111	7.57729	10.111	7.16589
	10.112	2.18894	10.111	2.35626	10.111	7.57423	10.111	7.17418
	10.112	2.18721	10.112	2.35461	10.112	7.5712	10.112	7.18342
	10.113	2.18486	10.113	2.3529	10.113	7.56873	10.113	7.19188
	10.114	2.18223	10.114	2.35147	10.114	7.56632	10.114	7.19941
	10.115	2.17958	10.115	2.35076	10.115	7.56315	10.115	7.20704
	10.116	2.17691	10.115	2.35017	10.116	7.55989	10.116	7.21635
	10.116	2.17422	10.116	2.34947	10.116	7.5566	10.116	7.22685
	10.117	2.1715	10.117	2.34865	10.117	7.55238	10.117	7.23714
	10.118	2.16873	10.118	2.34866	10.118	7.54805	10.118	7.24733
	10.119	2.16573	10.119	2.3493	10.119	7.54395	10.119	7.25707
	10.12	2.16269	10.12	2.35001	10.12	7.53985	10.12	7.26611
	10.121	2.16039	10.12	2.34996	10.121	7.53571	10.121	7.27302
	10.121	2.15853	10.121	2.34926	10.121	7.53108	10.121	7.27851
	10.122	2.15743	10.122	2.34838	10.122	7.5276	10.122	7.28399
	10.123	2.15684	10.123	2.34743	10.123	7.52457	10.123	7.29226
	10.124	2.15642	10.124	2.34653	10.124	7.52157	10.124	7.30269
	10.125	2.15637	10.125	2.34579	10.125	7.51804	10.125	7.31243
	10.126	2.15641	10.125	2.34509	10.126	7.51426	10.126	7.32168
	10.126	2.1572	10.126	2.34436	10.126	7.51053	10.126	7.33088
	10.127	2.15853	10.127	2.34362	10.127	7.50684	10.127	7.33991
	10.128	2.15921	10.128	2.3425	10.128	7.50268	10.128	7.34859
	10.129	2.15919	10.129	2.34067	10.129	7.49667	10.129	7.3567
	10.13	2.15887	10.13	2.33806	10.13	7.49129	10.13	7.36452
	10.131	2.15817	10.13	2.33514	10.131	7.48655	10.131	7.37256
	10.131	2.1574	10.131	2.33222	10.131	7.48185	10.131	7.38088
	10.132	2.15551	10.132	2.33011	10.132	7.4764	10.132	7.38871
	10.133	2.15275	10.133	2.32859	10.133	7.47065	10.133	7.39588
	10.134	2.15	10.134	2.32716	10.134	7.46432	10.134	7.40292
	10.135	2.14755	10.135	2.32577	10.135	7.45777	10.135	7.41054
	10.136	2.14514	10.135	2.32436	10.136	7.45134	10.136	7.41862
	10.136	2.1436	10.136	2.32291	10.136	7.44546	10.136	7.42504
	10.137	2.14287	10.137	2.32153	10.137	7.43966	10.137	7.43034
	10.138	2.14217	10.138	2.32034	10.138	7.43518	10.138	7.43562
	10.139	2.14148	10.139	2.31922	10.139	7.43136	10.139	7.44194
	10.14	2.14018	10.14	2.3174	10.14	7.42666	10.14	7.44948
	10.141	2.13773	10.14	2.31415	10.141	7.42067	10.141	7.45769
	10.141	2.13421	10.141	2.31111	10.141	7.41424	10.141	7.46611
	10.142	2.13009	10.142	2.30865	10.142	7.40818	10.142	7.47468
	10.143	2.12587	10.143	2.30624	10.143	7.40231	10.143	7.48455
	10.144	2.12205	10.144	2.30325	10.144	7.39711	10.144	7.49211
	10.145	2.11871	10.145	2.2999	10.145	7.3927	10.145	7.49776
	10.146	2.11523	10.145	2.29638	10.146	7.3889	10.146	7.50339
	10.146	2.11156	10.146	2.2928	10.146	7.38546	10.146	7.5094
	10.147	2.10788	10.147	2.28938	10.147	7.38211	10.147	7.51611
	10.148	2.10411	10.148	2.28643	10.148	7.37781	10.148	7.52316
	10.149	2.10079	10.149	2.28412	10.149	7.37329	10.149	7.53033
	10.15	2.09825	10.15	2.28245	10.15	7.37024	10.15	7.53754
	10.151	2.09599	10.15	2.281	10.15	7.36783	10.151	7.5452
	10.151	2.09385	10.151	2.27976	10.151	7.3652	10.151	7.55299
	10.152	2.09189	10.152	2.27893	10.152	7.36162	10.152	7.56049
	10.153	2.09099	10.153	2.27739	10.153	7.35821	10.153	7.56792
	10.154	2.0913	10.154	2.27531	10.154	7.35522	10.154	7.57531
	10.155	2.09185	10.155	2.27318	10.155	7.35228	10.155	7.58268
	10.156	2.09144	10.155	2.27082	10.155	7.34861	10.156	7.5894
	10.156	2.09036	10.156	2.268	10.156	7.34419	10.156	7.59551
	10.157	2.08833	10.157	2.26508	10.157	7.33921	10.157	7.60145
	10.158	2.08558	10.158	2.26219	10.158	7.33402	10.158	7.6087
	10.159	2.08331	10.159	2.2593	10.159	7.32878	10.159	7.61691
	10.16	2.08213	10.16	2.25612	10.16	7.32287	10.16	7.62422
	10.161	2.08216	10.16	2.25351	10.16	7.3175	10.161	7.63091
	10.161	2.08334	10.161	2.25235	10.161	7.31325	10.161	7.63759
	10.162	2.085	10.162	2.25171	10.162	7.3093	10.162	7.64558
	10.163	2.08513	10.163	2.25099	10.163	7.3055	10.163	7.65382
	10.164	2.08417	10.164	2.25002	10.164	7.3019	10.164	7.6611
	10.165	2.08276	10.165	2.2496	10.165	7.29762	10.165	7.66781
	10.166	2.08084	10.165	2.24945	10.165	7.29254	10.166	7.67488
	10.166	2.07882	10.166	2.2493	10.166	7.28728	10.166	7.68153
	10.167	2.07685	10.167	2.24959	10.167	7.28015	10.167	7.68732
	10.168	2.07491	10.168	2.25	10.168	7.27229	10.168	7.69249
	10.169	2.07307	10.169	2.24996	10.169	7.26548	10.169	7.69728
	10.17	2.07129	10.17	2.24975	10.17	7.25914	10.17	7.70232
	10.171	2.0687	10.17	2.24931	10.17	7.25302	10.17	7.70824
	10.171	2.06559	10.171	2.24824	10.171	7.24716	10.171	7.71464
	10.172	2.06235	10.172	2.24647	10.172	7.2416	10.172	7.72054
	10.173	2.05895	10.173	2.24427	10.173	7.23703	10.173	7.72641
	10.174	2.05564	10.174	2.2418	10.174	7.23279	10.174	7.73272
	10.175	2.053	10.175	2.2392	10.175	7.22841	10.175	7.73972
	10.176	2.05085	10.175	2.23638	10.175	7.22398	10.175	7.74685
	10.176	2.04972	10.176	2.23368	10.176	7.22034	10.176	7.75398
	10.177	2.04918	10.177	2.23139	10.177	7.21729	10.177	7.76121
	10.178	2.04879	10.178	2.22939	10.178	7.21392	10.178	7.76896
	10.179	2.04858	10.179	2.22759	10.179	7.21009	10.179	7.77636
	10.18	2.0479	10.179	2.22614	10.18	7.20625	10.18	7.78242
	10.181	2.0461	10.18	2.22505	10.18	7.20308	10.18	7.78818
	10.181	2.04365	10.181	2.22423	10.181	7.20014	10.181	7.79409
	10.182	2.03929	10.182	2.22343	10.182	7.1961	10.182	7.80067
	10.183	2.03391	10.183	2.22199	10.183	7.19154	10.183	7.8069
	10.184	2.03019	10.184	2.21986	10.184	7.18676	10.184	7.81168
	10.185	2.02747	10.184	2.21793	10.185	7.18184	10.185	7.81632
	10.186	2.02512	10.185	2.21616	10.185	7.17721	10.185	7.82082
	10.186	2.02303	10.186	2.21483	10.186	7.17321	10.186	7.82496
	10.187	2.02093	10.187	2.2143	10.187	7.16938	10.187	7.82931
	10.188	2.01865	10.188	2.21381	10.188	7.16754	10.188	7.83424
	10.189	2.01631	10.189	2.21292	10.189	7.16634	10.189	7.83917
	10.19	2.01406	10.189	2.21184	10.19	7.16476	10.19	7.84483
	10.19	2.01195	10.19	2.20965	10.19	7.16296	10.19	7.85109
	10.191	2.01033	10.191	2.20655	10.191	7.16103	10.191	7.85646
	10.192	2.00954	10.192	2.20418	10.192	7.15899	10.192	7.86108
	10.193	2.00872	10.193	2.20235	10.193	7.15658	10.193	7.86607
	10.194	2.00776	10.194	2.2007	10.194	7.15296	10.194	7.87195
	10.195	2.00662	10.194	2.19939	10.195	7.14835	10.195	7.87788
	10.195	2.00497	10.195	2.19837	10.195	7.14386	10.195	7.88317
	10.196	2.00272	10.196	2.19755	10.196	7.13945	10.196	7.88836
	10.197	2.00074	10.197	2.19668	10.197	7.13483	10.197	7.89366
	10.198	1.99936	10.198	2.19531	10.198	7.1299	10.198	7.89909
	10.199	1.99817	10.199	2.19353	10.199	7.12517	10.199	7.9041
	10.2	1.99679	10.199	2.19155	10.2	7.12096	10.2	7.90866
	10.2	1.99531	10.2	2.18919	10.2	7.11688	10.2	7.9132
	10.201	1.99358	10.201	2.18668	10.201	7.11224	10.201	7.91867
	10.202	1.99157	10.202	2.18416	10.202	7.10712	10.202	7.92497
	10.203	1.99083	10.203	2.18164	10.203	7.10276	10.203	7.93062
	10.204	1.99178	10.204	2.17985	10.204	7.0992	10.204	7.93571
	10.205	1.99283	10.204	2.17873	10.205	7.096	10.205	7.94045
	10.205	1.99434	10.205	2.17824	10.205	7.09346	10.205	7.94455
	10.206	1.99611	10.206	2.1784	10.206	7.09106	10.206	7.94851
	10.207	1.99762	10.207	2.17812	10.207	7.08809	10.207	7.95286
	10.208	1.99899	10.208	2.17706	10.208	7.08478	10.208	7.95741
	10.209	2.00047	10.209	2.17561	10.209	7.08061	10.209	7.96206
	10.21	2.00222	10.209	2.17369	10.21	7.07507	10.21	7.96683
	10.21	2.00405	10.21	2.17156	10.21	7.06928	10.21	7.97077
	10.211	2.00574	10.211	2.17067	10.211	7.06383	10.211	7.97395
	10.212	2.00745	10.212	2.17075	10.212	7.05845	10.212	7.97729
	10.213	2.00768	10.213	2.17086	10.213	7.05325	10.213	7.98135
	10.214	2.00583	10.214	2.17103	10.214	7.04848	10.214	7.98555
	10.215	2.00388	10.214	2.17101	10.215	7.0449	10.215	7.98884
	10.215	2.00204	10.215	2.17066	10.215	7.04214	10.215	7.9916
	10.216	2.00023	10.216	2.1702	10.216	7.03916	10.216	7.99438
	10.217	1.99884	10.217	2.17028	10.217	7.03567	10.217	7.99731
	10.218	1.99763	10.218	2.17089	10.218	7.03212	10.218	8.00039
	10.219	1.99583	10.219	2.17204	10.219	7.02886	10.219	8.00345
	10.22	1.99377	10.219	2.17355	10.219	7.0257	10.22	8.00636
	10.22	1.99165	10.22	2.17455	10.22	7.02197	10.22	8.00961
	10.221	1.98942	10.221	2.1744	10.221	7.01767	10.221	8.01374
	10.222	1.98744	10.222	2.17368	10.222	7.01382	10.222	8.01745
	10.223	1.98583	10.223	2.173	10.223	7.01044	10.223	8.01982
	10.224	1.98426	10.224	2.17237	10.224	7.00715	10.224	8.02209
	10.225	1.98252	10.224	2.17192	10.224	7.00418	10.225	8.02451
	10.225	1.98037	10.225	2.1718	10.225	7.00112	10.225	8.02723
	10.226	1.9777	10.226	2.1714	10.226	6.99739	10.226	8.0306
	10.227	1.97466	10.227	2.1701	10.227	6.99332	10.227	8.03441
	10.228	1.97155	10.228	2.16861	10.228	6.98841	10.228	8.0384
	10.229	1.96775	10.229	2.16646	10.229	6.98248	10.229	8.04275
	10.23	1.96313	10.229	2.16339	10.229	6.97723	10.23	8.04711
	10.23	1.95825	10.23	2.16068	10.23	6.97331	10.23	8.0513
	10.231	1.95322	10.231	2.15846	10.231	6.96985	10.231	8.05564
	10.232	1.9487	10.232	2.15631	10.232	6.9663	10.232	8.06065
	10.233	1.94514	10.233	2.15435	10.233	6.96268	10.233	8.06636
	10.234	1.94358	10.234	2.15246	10.234	6.95881	10.234	8.07151
	10.235	1.94401	10.234	2.15051	10.234	6.95478	10.235	8.07591
	10.235	1.94463	10.235	2.14854	10.235	6.95048	10.235	8.08033
	10.236	1.94505	10.236	2.14662	10.236	6.94582	10.236	8.08486
	10.237	1.9452	10.237	2.14478	10.237	6.94132	10.237	8.08934
	10.238	1.9449	10.238	2.14262	10.238	6.93734	10.238	8.09346
	10.239	1.9442	10.239	2.13982	10.239	6.93338	10.239	8.09747
	10.24	1.94345	10.239	2.13711	10.239	6.92836	10.239	8.10136
	10.24	1.94237	10.24	2.13461	10.24	6.92276	10.24	8.10499
	10.241	1.94079	10.241	2.13248	10.241	6.91778	10.241	8.10821
	10.242	1.93932	10.242	2.13139	10.242	6.91338	10.242	8.11058
	10.243	1.9379	10.243	2.1312	10.243	6.90904	10.243	8.11289
	10.244	1.93627	10.244	2.13125	10.244	6.90461	10.244	8.11531
	10.245	1.93385	10.244	2.13179	10.244	6.90021	10.244	8.11779
	10.245	1.9311	10.245	2.13215	10.245	6.89578	10.245	8.12011
	10.246	1.92867	10.246	2.13212	10.246	6.89117	10.246	8.12232
	10.247	1.92631	10.247	2.13152	10.247	6.88592	10.247	8.12476
	10.248	1.9239	10.248	2.12958	10.248	6.87951	10.248	8.12785
	10.249	1.92129	10.248	2.12687	10.249	6.87328	10.249	8.1312
	10.25	1.9191	10.249	2.12486	10.249	6.86826	10.249	8.13416
	10.25	1.91789	10.25	2.12376	10.25	6.86365	10.25	8.13707
	10.251	1.91659	10.251	2.12294	10.251	6.85856	10.251	8.14006
	10.252	1.91481	10.252	2.12269	10.252	6.85259	10.252	8.14305
	10.253	1.91211	10.253	2.1225	10.253	6.84668	10.253	8.14535
	10.254	1.90839	10.253	2.12212	10.254	6.84088	10.254	8.14691
	10.255	1.90411	10.254	2.12169	10.254	6.83512	10.254	8.14851
	10.255	1.89999	10.255	2.12167	10.255	6.82962	10.255	8.15028
	10.256	1.89632	10.256	2.1222	10.256	6.82456	10.256	8.15222
	10.257	1.89294	10.257	2.12268	10.257	6.81991	10.257	8.15406
	10.258	1.88985	10.258	2.12308	10.258	6.81542	10.258	8.15585
	10.259	1.88692	10.258	2.12328	10.259	6.81065	10.259	8.15758
	10.259	1.88468	10.259	2.12287	10.259	6.80537	10.259	8.15916
	10.26	1.88343	10.26	2.12187	10.26	6.80056	10.26	8.1608
	10.261	1.88253	10.261	2.12067	10.261	6.79671	10.261	8.16271
	10.262	1.8821	10.262	2.11939	10.262	6.79285	10.262	8.16464
	10.263	1.88143	10.263	2.11855	10.263	6.78879	10.263	8.16668
	10.264	1.88005	10.263	2.1185	10.264	6.78442	10.264	8.16882
	10.264	1.87865	10.264	2.11832	10.264	6.78012	10.264	8.17084
	10.265	1.87802	10.265	2.11769	10.265	6.7759	10.265	8.17277
	10.266	1.8778	10.266	2.11693	10.266	6.7716	10.266	8.17456
	10.267	1.87747	10.267	2.11541	10.267	6.76695	10.267	8.17605
	10.268	1.87691	10.268	2.11359	10.268	6.76243	10.268	8.17714
	10.269	1.87644	10.268	2.11312	10.269	6.7588	10.269	8.17757
	10.269	1.87617	10.269	2.11347	10.269	6.75545	10.269	8.1776
	10.27	1.87569	10.27	2.1139	10.27	6.75195	10.27	8.17762
	10.271	1.87447	10.271	2.11451	10.271	6.74805	10.271	8.17762
	10.272	1.87284	10.272	2.11491	10.272	6.74449	10.272	8.1776
	10.273	1.87173	10.273	2.11476	10.273	6.74177	10.273	8.17737
	10.274	1.87121	10.273	2.11449	10.274	6.73902	10.274	8.17714
	10.274	1.87099	10.274	2.11449	10.274	6.73603	10.274	8.17706
	10.275	1.87158	10.275	2.11501	10.275	6.73266	10.275	8.17733
	10.276	1.87243	10.276	2.11534	10.276	6.72903	10.276	8.17748
	10.277	1.87284	10.277	2.11516	10.277	6.72512	10.277	8.17733
	10.278	1.87304	10.278	2.11498	10.278	6.72116	10.278	8.17719
	10.279	1.87257	10.278	2.11463	10.279	6.71669	10.279	8.17705
	10.279	1.87083	10.279	2.11348	10.279	6.71195	10.279	8.17694
	10.28	1.86833	10.28	2.11279	10.28	6.70787	10.28	8.17698
	10.281	1.865	10.281	2.11276	10.281	6.70406	10.281	8.1772
	10.282	1.8618	10.282	2.11274	10.282	6.7001	10.282	8.17802
	10.283	1.85905	10.283	2.11284	10.283	6.69575	10.283	8.17952
	10.284	1.85698	10.283	2.11287	10.284	6.6914	10.284	8.18098
	10.284	1.85559	10.284	2.11191	10.284	6.68737	10.284	8.18226
	10.285	1.85444	10.285	2.11071	10.285	6.68339	10.285	8.18349
	10.286	1.85258	10.286	2.10927	10.286	6.67926	10.286	8.18449
	10.287	1.84928	10.287	2.10711	10.287	6.675	10.287	8.18552
	10.288	1.84597	10.288	2.10547	10.288	6.67107	10.288	8.1869
	10.289	1.84286	10.288	2.10499	10.289	6.66743	10.289	8.18846
	10.289	1.83984	10.289	2.10445	10.289	6.66349	10.289	8.19008
	10.29	1.83713	10.29	2.10359	10.29	6.65869	10.29	8.19181
	10.291	1.83495	10.291	2.10246	10.291	6.6535	10.291	8.19355
	10.292	1.83354	10.292	2.10114	10.292	6.64869	10.292	8.1953
	10.293	1.83267	10.293	2.09966	10.293	6.64405	10.293	8.19706
	10.294	1.83184	10.293	2.09843	10.293	6.63954	10.294	8.19879
	10.294	1.83126	10.294	2.09837	10.294	6.63527	10.294	8.20046
	10.295	1.83072	10.295	2.09847	10.295	6.63136	10.295	8.20198
	10.296	1.82929	10.296	2.09796	10.296	6.62774	10.296	8.20316
	10.297	1.82732	10.297	2.09706	10.297	6.62412	10.297	8.20436
	10.298	1.82552	10.298	2.09561	10.298	6.61987	10.298	8.20573
	10.299	1.82424	10.298	2.09259	10.298	6.61503	10.299	8.20713
	10.299	1.82327	10.299	2.08975	10.299	6.6106	10.299	8.20853
	10.3	1.8238	10.3	2.08774	10.3	6.60663	10.3	8.20993
	10.301	1.82427	10.301	2.08591	10.301	6.60243	10.301	8.21148
	10.302	1.82425	10.302	2.08436	10.302	6.59843	10.302	8.21338
	10.303	1.824	10.303	2.08302	10.303	6.59467	10.303	8.2147
	10.304	1.82333	10.303	2.08158	10.303	6.5913	10.304	8.21533
	10.304	1.82217	10.304	2.08004	10.304	6.58824	10.304	8.2158
	10.305	1.82122	10.305	2.0787	10.305	6.58512	10.305	8.21535
	10.306	1.82065	10.306	2.07819	10.306	6.58175	10.306	8.21419
	10.307	1.82031	10.307	2.07805	10.307	6.57846	10.307	8.21326
	10.308	1.82186	10.308	2.07863	10.308	6.57546	10.308	8.21236
	10.309	1.82351	10.308	2.07911	10.308	6.57241	10.309	8.21155
	10.309	1.82443	10.309	2.07891	10.309	6.56884	10.309	8.21101
	10.31	1.82502	10.31	2.07805	10.31	6.56438	10.31	8.21044
	10.311	1.82533	10.311	2.0775	10.311	6.56069	10.311	8.20975
	10.312	1.82523	10.312	2.07719	10.312	6.55783	10.312	8.20917
	10.313	1.82441	10.313	2.07691	10.313	6.55497	10.313	8.20913
	10.314	1.82234	10.313	2.07671	10.313	6.55207	10.313	8.20939
	10.314	1.82022	10.314	2.07626	10.314	6.54913	10.314	8.20969
	10.315	1.8178	10.315	2.07467	10.315	6.54594	10.315	8.20999
	10.316	1.81534	10.316	2.0728	10.316	6.54265	10.316	8.2101
	10.317	1.81383	10.317	2.0709	10.317	6.53947	10.317	8.20983
	10.318	1.81269	10.317	2.06895	10.318	6.53666	10.318	8.20952
	10.319	1.81133	10.318	2.06762	10.318	6.5342	10.318	8.20905
	10.319	1.80953	10.319	2.0678	10.319	6.53303	10.319	8.20853
	10.32	1.80766	10.32	2.06792	10.32	6.53161	10.32	8.20788
	10.321	1.80566	10.321	2.06779	10.321	6.52872	10.321	8.20712
	10.322	1.80374	10.322	2.06731	10.322	6.52526	10.322	8.2062
	10.323	1.8023	10.322	2.06654	10.323	6.52159	10.323	8.20491
	10.324	1.80106	10.323	2.06554	10.323	6.51771	10.323	8.20357
	10.324	1.80007	10.324	2.06478	10.324	6.51354	10.324	8.20111
	10.325	1.79994	10.325	2.06482	10.325	6.50866	10.325	8.19842
	10.326	1.79958	10.326	2.0647	10.326	6.50387	10.326	8.19654
	10.327	1.79885	10.327	2.06381	10.327	6.4993	10.327	8.19557
	10.328	1.79788	10.327	2.06278	10.328	6.49481	10.328	8.19557
	10.328	1.79552	10.328	2.06149	10.328	6.49062	10.328	8.19654
	10.329	1.79248	10.329	2.06011	10.329	6.4867	10.329	8.1975
	10.33	1.79016	10.33	2.0594	10.33	6.48335	10.33	8.19813
	10.331	1.7881	10.331	2.05937	10.331	6.48096	10.331	8.19875
	10.332	1.78617	10.332	2.05935	10.332	6.47806	10.332	8.1976
	10.333	1.78485	10.332	2.05795	10.333	6.47368	10.333	8.19641
	10.333	1.78434	10.333	2.05638	10.333	6.46915	10.333	8.19466
	10.334	1.78501	10.334	2.0547	10.334	6.46463	10.334	8.19252
	10.335	1.78572	10.335	2.05298	10.335	6.46021	10.335	8.19106
	10.336	1.78665	10.336	2.05126	10.336	6.45636	10.336	8.19011
	10.337	1.78756	10.337	2.05008	10.337	6.45341	10.337	8.18927
	10.338	1.78757	10.337	2.04898	10.338	6.45032	10.338	8.1889
	10.338	1.78723	10.338	2.048	10.338	6.44691	10.338	8.18854
	10.339	1.7866	10.339	2.04702	10.339	6.44304	10.339	8.18819
	10.34	1.78452	10.34	2.04549	10.34	6.4376	10.34	8.18783
	10.341	1.78132	10.341	2.04311	10.341	6.43149	10.341	8.18759
	10.342	1.77821	10.342	2.04097	10.342	6.42679	10.342	8.18748
	10.343	1.77514	10.342	2.03918	10.343	6.42257	10.343	8.18738
	10.343	1.77227	10.343	2.0374	10.343	6.41839	10.343	8.18729
	10.344	1.77026	10.344	2.03623	10.344	6.41426	10.344	8.18721
	10.345	1.76803	10.345	2.0352	10.345	6.4105	10.345	8.18853
	10.346	1.76517	10.346	2.03318	10.346	6.4074	10.346	8.18985
	10.347	1.76241	10.347	2.03104	10.347	6.4039	10.347	8.18941
	10.348	1.75973	10.347	2.02891	10.348	6.39922	10.348	8.18851
	10.348	1.75755	10.348	2.02683	10.348	6.39384	10.348	8.18667
	10.349	1.75676	10.349	2.02501	10.349	6.38816	10.349	8.18387
	10.35	1.75699	10.35	2.02351	10.35	6.38236	10.35	8.18108
	10.351	1.75726	10.351	2.02202	10.351	6.37694	10.351	8.17846
	10.352	1.75896	10.352	2.02021	10.352	6.3723	10.352	8.17596
	10.353	1.7611	10.352	2.01733	10.353	6.36818	10.353	8.17524
	10.353	1.76266	10.353	2.01581	10.353	6.36546	10.353	8.17452
	10.354	1.76412	10.354	2.01444	10.354	6.3627	10.354	8.1738
	10.355	1.76449	10.355	2.01308	10.355	6.35983	10.355	8.17303
	10.356	1.76315	10.356	2.01182	10.356	6.35688	10.356	8.17154
	10.357	1.76152	10.357	2.01057	10.357	6.35356	10.357	8.16959
	10.358	1.75967	10.357	2.0088	10.358	6.34902	10.358	8.16761
	10.358	1.7578	10.358	2.00698	10.358	6.34443	10.358	8.16492
	10.359	1.75677	10.359	2.00534	10.359	6.33914	10.359	8.16178
	10.36	1.75598	10.36	2.00409	10.36	6.33386	10.36	8.15864
	10.361	1.7566	10.361	2.00342	10.361	6.33017	10.361	8.15547
	10.362	1.75869	10.362	2.00355	10.362	6.32795	10.362	8.15229
	10.363	1.76093	10.362	2.00364	10.362	6.32543	10.363	8.14871
	10.363	1.76414	10.363	2.00323	10.363	6.32228	10.363	8.14497
	10.364	1.76736	10.364	2.00272	10.364	6.31914	10.364	8.14125
	10.365	1.76954	10.365	2.00162	10.365	6.31595	10.365	8.13752
	10.366	1.77167	10.366	2.00037	10.366	6.31273	10.366	8.13353
	10.367	1.77349	10.367	1.99909	10.367	6.309	10.367	8.12922
	10.368	1.77498	10.367	1.99777	10.367	6.30518	10.368	8.12659
	10.368	1.77607	10.368	1.99644	10.368	6.30263	10.368	8.12437
	10.369	1.77658	10.369	1.99507	10.369	6.30087	10.369	8.12217
	10.37	1.77708	10.37	1.99374	10.37	6.29905	10.37	8.12045
	10.371	1.77589	10.371	1.99313	10.371	6.29713	10.371	8.11902
	10.372	1.77468	10.372	1.99272	10.372	6.29506	10.372	8.11741
	10.373	1.77197	10.372	1.99265	10.372	6.29225	10.373	8.11574
	10.373	1.76891	10.373	1.99365	10.373	6.28935	10.373	8.114
	10.374	1.76546	10.374	1.99466	10.374	6.28558	10.374	8.11164
	10.375	1.76177	10.375	1.99571	10.375	6.28065	10.375	8.10922
	10.376	1.75924	10.376	1.99674	10.376	6.2758	10.376	8.10687
	10.377	1.7584	10.377	1.99768	10.377	6.271	10.377	8.10468
	10.378	1.75751	10.377	1.99859	10.377	6.26629	10.378	8.10191
	10.378	1.75603	10.378	1.9997	10.378	6.26232	10.378	8.09795
	10.379	1.75454	10.379	2.00173	10.379	6.25859	10.379	8.09424
	10.38	1.75219	10.38	2.0036	10.38	6.25555	10.38	8.09103
	10.381	1.74964	10.381	2.0051	10.381	6.25258	10.381	8.08791
	10.382	1.74764	10.382	2.00656	10.382	6.24937	10.382	8.08473
	10.383	1.74622	10.382	2.00758	10.382	6.24399	10.382	8.08138
	10.383	1.74471	10.383	2.00823	10.383	6.23903	10.383	8.07837
	10.384	1.74219	10.384	2.00928	10.384	6.23463	10.384	8.07553
	10.385	1.73969	10.385	2.01039	10.385	6.23029	10.385	8.0727
	10.386	1.73723	10.386	2.0116	10.386	6.2263	10.386	8.06858
	10.387	1.73476	10.386	2.01201	10.387	6.22271	10.387	8.06382
	10.388	1.73262	10.387	2.01219	10.387	6.21961	10.387	8.05937
	10.388	1.73082	10.388	2.01239	10.388	6.2167	10.388	8.05499
	10.389	1.729	10.389	2.0126	10.389	6.21373	10.389	8.05063
	10.39	1.72707	10.39	2.01271	10.39	6.21055	10.39	8.04796
	10.391	1.72518	10.391	2.01261	10.391	6.2074	10.391	8.04524
	10.392	1.72496	10.391	2.01182	10.392	6.20434	10.392	8.04216
	10.393	1.72474	10.392	2.01076	10.392	6.20127	10.392	8.03904
	10.393	1.72427	10.393	2.00966	10.393	6.19781	10.393	8.03596
	10.394	1.72346	10.394	2.0086	10.394	6.19317	10.394	8.03292
	10.395	1.72303	10.395	2.00755	10.395	6.18946	10.395	8.03044
	10.396	1.72283	10.396	2.00646	10.396	6.18683	10.396	8.02814
	10.397	1.72262	10.396	2.00537	10.397	6.18419	10.397	8.02567
	10.397	1.72206	10.397	2.00455	10.397	6.18142	10.397	8.02153
	10.398	1.72145	10.398	2.0049	10.398	6.17849	10.398	8.01777
	10.399	1.72141	10.399	2.00533	10.399	6.17486	10.399	8.0151
	10.4	1.72138	10.4	2.00484	10.4	6.17106	10.4	8.01262
	10.401	1.72128	10.401	2.0042	10.401	6.16727	10.401	8.00987
	10.402	1.72092	10.401	2.0031	10.402	6.16343	10.402	8.00648
	10.402	1.72003	10.402	2.00084	10.402	6.16001	10.402	8.00304
	10.403	1.71856	10.403	1.9988	10.403	6.15853	10.403	7.99979
	10.404	1.71697	10.404	1.9972	10.404	6.157	10.404	7.99656
	10.405	1.71555	10.405	1.99563	10.405	6.15511	10.405	7.99214
	10.406	1.7143	10.406	1.99379	10.406	6.15269	10.406	7.98705
	10.407	1.71306	10.406	1.99171	10.407	6.14991	10.407	7.9833
	10.407	1.7118	10.407	1.99048	10.407	6.14655	10.407	7.98027
	10.408	1.71043	10.408	1.98945	10.408	6.14311	10.408	7.97726
	10.409	1.70795	10.409	1.98859	10.409	6.13844	10.409	7.97395
	10.41	1.70519	10.41	1.98903	10.41	6.13341	10.41	7.97058
	10.411	1.70252	10.411	1.98974	10.411	6.12854	10.411	7.96546
	10.412	1.69986	10.411	1.99067	10.412	6.12372	10.412	7.96007
	10.412	1.69727	10.412	1.99162	10.412	6.11903	10.412	7.95456
	10.413	1.69477	10.413	1.99217	10.413	6.11534	10.413	7.94889
	10.414	1.69249	10.414	1.99226	10.414	6.11185	10.414	7.94314
	10.415	1.69053	10.415	1.99227	10.415	6.10983	10.415	7.93739
	10.416	1.68864	10.416	1.99227	10.416	6.10792	10.416	7.93163
	10.417	1.68734	10.416	1.99226	10.417	6.10569	10.417	7.9267
	10.417	1.68643	10.417	1.99186	10.417	6.10309	10.417	7.92219
	10.418	1.68587	10.418	1.99103	10.418	6.10059	10.418	7.9194
	10.419	1.68551	10.419	1.989	10.419	6.09816	10.419	7.91682
	10.42	1.68512	10.42	1.98683	10.42	6.09571	10.42	7.91412
	10.421	1.6842	10.421	1.98448	10.421	6.09167	10.421	7.91014
	10.422	1.68325	10.421	1.9815	10.422	6.0873	10.422	7.90625
	10.422	1.68257	10.422	1.97891	10.422	6.083	10.422	7.90302
	10.423	1.68195	10.423	1.97751	10.423	6.07868	10.423	7.89986
	10.424	1.68097	10.424	1.97624	10.424	6.07398	10.424	7.89626
	10.425	1.67966	10.425	1.97546	10.425	6.06823	10.425	7.8919
	10.426	1.6781	10.426	1.97493	10.426	6.06285	10.426	7.88871
	10.427	1.67639	10.426	1.97473	10.427	6.05826	10.427	7.88615
	10.427	1.67465	10.427	1.97475	10.427	6.05371	10.427	7.88367
	10.428	1.67437	10.428	1.9748	10.428	6.05069	10.428	7.88023
	10.429	1.67453	10.429	1.97327	10.429	6.04791	10.429	7.87667
	10.43	1.67586	10.43	1.97145	10.43	6.04643	10.43	7.87365
	10.431	1.67739	10.431	1.96828	10.431	6.0453	10.431	7.87077
	10.432	1.67842	10.431	1.96498	10.431	6.04389	10.432	7.86759
	10.432	1.67883	10.432	1.96237	10.432	6.04181	10.432	7.86382
	10.433	1.67909	10.433	1.96081	10.433	6.03958	10.433	7.85987
	10.434	1.67924	10.434	1.95976	10.434	6.03632	10.434	7.85607
	10.435	1.67938	10.435	1.95917	10.435	6.033	10.435	7.85233
	10.436	1.67919	10.436	1.9586	10.436	6.02893	10.436	7.84837
	10.437	1.67893	10.436	1.95845	10.436	6.02363	10.437	7.84422
	10.437	1.67806	10.437	1.95843	10.437	6.01867	10.437	7.83938
	10.438	1.67683	10.438	1.95872	10.438	6.01407	10.438	7.83413
	10.439	1.6761	10.439	1.9592	10.439	6.00945	10.439	7.82873
	10.44	1.67582	10.44	1.95968	10.44	6.00489	10.44	7.82275
	10.441	1.67567	10.441	1.96002	10.441	6.00027	10.441	7.81659
	10.442	1.67606	10.441	1.96043	10.441	5.9974	10.442	7.8114
	10.442	1.67638	10.442	1.96137	10.442	5.99472	10.442	7.80667
	10.443	1.67607	10.443	1.96254	10.443	5.99203	10.443	7.80104
	10.444	1.67566	10.444	1.96407	10.444	5.9894	10.444	7.79453
	10.445	1.67563	10.445	1.96581	10.445	5.98716	10.445	7.78817
	10.446	1.67592	10.446	1.9672	10.446	5.98596	10.446	7.78248
	10.447	1.67589	10.446	1.96825	10.446	5.98477	10.447	7.77712
	10.447	1.67545	10.447	1.9691	10.447	5.9828	10.447	7.77227
	10.448	1.67495	10.448	1.96936	10.448	5.98006	10.448	7.76761
	10.449	1.6729	10.449	1.96936	10.449	5.97575	10.449	7.76366
	10.45	1.67062	10.45	1.97055	10.45	5.97122	10.45	7.76015
	10.451	1.66883	10.451	1.97227	10.451	5.96672	10.451	7.75534
	10.452	1.66715	10.451	1.97443	10.451	5.96249	10.451	7.74932
	10.452	1.6661	10.452	1.97743	10.452	5.95864	10.452	7.7432
	10.453	1.66561	10.453	1.98019	10.453	5.95546	10.453	7.73752
	10.454	1.66517	10.454	1.98197	10.454	5.9523	10.454	7.73201
	10.455	1.66443	10.455	1.98344	10.455	5.94888	10.455	7.72668
	10.456	1.66351	10.456	1.98391	10.456	5.94361	10.456	7.72142
	10.457	1.66285	10.456	1.98372	10.456	5.93914	10.456	7.71635
	10.457	1.66233	10.457	1.98312	10.457	5.93588	10.457	7.7115
	10.458	1.66195	10.458	1.98231	10.458	5.93266	10.458	7.70684
	10.459	1.66187	10.459	1.98124	10.459	5.92998	10.459	7.70247
	10.46	1.66151	10.46	1.97951	10.46	5.92763	10.46	7.69827
	10.461	1.66064	10.46	1.9776	10.461	5.92514	10.461	7.69472
	10.462	1.65962	10.461	1.97583	10.461	5.92256	10.461	7.69143
	10.462	1.65809	10.462	1.97411	10.462	5.91996	10.462	7.68731
	10.463	1.65627	10.463	1.973	10.463	5.91629	10.463	7.68248
	10.464	1.65489	10.464	1.97275	10.464	5.91182	10.464	7.67852
	10.465	1.65376	10.465	1.97236	10.465	5.90719	10.465	7.6754
	10.466	1.65274	10.465	1.97179	10.466	5.90257	10.466	7.67244
	10.467	1.65218	10.466	1.97119	10.466	5.89785	10.466	7.66787
	10.467	1.65211	10.467	1.97061	10.467	5.89284	10.467	7.66259
	10.468	1.65246	10.468	1.97018	10.468	5.88834	10.468	7.65675
	10.469	1.65295	10.469	1.97037	10.469	5.88458	10.469	7.65077
	10.47	1.65359	10.47	1.97077	10.47	5.88099	10.47	7.64569
	10.471	1.65447	10.47	1.97078	10.471	5.87788	10.471	7.64149
	10.471	1.65508	10.471	1.96974	10.471	5.8751	10.471	7.63896
	10.472	1.65546	10.472	1.9679	10.472	5.87215	10.472	7.63756
	10.473	1.65583	10.473	1.9652	10.473	5.86908	10.473	7.6364
	10.474	1.65481	10.474	1.96228	10.474	5.86599	10.474	7.63388
	10.475	1.65313	10.475	1.959	10.475	5.8632	10.475	7.63047
	10.476	1.65175	10.475	1.95525	10.476	5.86064	10.476	7.62678
	10.476	1.65052	10.476	1.95242	10.476	5.85964	10.476	7.62307
	10.477	1.64967	10.477	1.9502	10.477	5.85903	10.477	7.61933
	10.478	1.6496	10.478	1.94807	10.478	5.85742	10.478	7.61538
	10.479	1.64966	10.479	1.94614	10.479	5.85487	10.479	7.61123
	10.48	1.64941	10.48	1.94457	10.48	5.85192	10.48	7.60681
	10.481	1.64906	10.48	1.9437	10.481	5.84858	10.481	7.60227
	10.481	1.64799	10.481	1.94303	10.481	5.84518	10.481	7.59669
	10.482	1.64628	10.482	1.94265	10.482	5.84244	10.482	7.59034
	10.483	1.64498	10.483	1.94305	10.483	5.83987	10.483	7.58505
	10.484	1.64406	10.484	1.94301	10.484	5.83844	10.484	7.58058
	10.485	1.64311	10.485	1.94211	10.485	5.83777	10.485	7.57615
	10.486	1.6419	10.485	1.941	10.486	5.83661	10.486	7.5717
	10.486	1.64049	10.486	1.93948	10.486	5.83489	10.486	7.56745
	10.487	1.6386	10.487	1.93765	10.487	5.83317	10.487	7.56435
	10.488	1.63652	10.488	1.93575	10.488	5.83178	10.488	7.56239
	10.489	1.63473	10.489	1.93384	10.489	5.83047	10.489	7.55998
	10.49	1.63311	10.49	1.93208	10.49	5.82826	10.49	7.55645
	10.491	1.63133	10.49	1.93129	10.491	5.82572	10.491	7.55164
	10.491	1.62932	10.491	1.9311	10.491	5.8227	10.491	7.54583
	10.492	1.62751	10.492	1.93173	10.492	5.81934	10.492	7.53963
	10.493	1.62646	10.493	1.93294	10.493	5.81606	10.493	7.53264
	10.494	1.62567	10.494	1.93388	10.494	5.81297	10.494	7.52442
	10.495	1.62637	10.495	1.93427	10.495	5.80995	10.495	7.51667
	10.496	1.62766	10.495	1.93464	10.496	5.80661	10.496	7.51006
	10.496	1.62931	10.496	1.93549	10.496	5.80323	10.496	7.50367
	10.497	1.63124	10.497	1.93657	10.497	5.79969	10.497	7.49731
	10.498	1.63282	10.498	1.93794	10.498	5.79613	10.498	7.49102
	10.499	1.63361	10.499	1.93956	10.499	5.79361	10.499	7.48491
	10.5	1.63397	10.5	1.94104	10.5	5.792	10.5	7.47891
	10.501	1.63383	10.5	1.94237	10.5	5.79059	10.501	7.4729
	10.501	1.63353	10.501	1.94316	10.501	5.78936	10.501	7.46688
	10.502	1.634	10.502	1.94276	10.502	5.78813	10.502	7.46159
	10.503	1.63507	10.503	1.9415	10.503	5.7862	10.503	7.45726
	10.504	1.63551	10.504	1.93957	10.504	5.78414	10.504	7.45321
	10.505	1.63519	10.505	1.93723	10.505	5.78119	10.505	7.44808
	10.506	1.63481	10.505	1.93577	10.505	5.7777	10.506	7.44125
	10.506	1.63467	10.506	1.93565	10.506	5.77476	10.506	7.4335
	10.507	1.63462	10.507	1.93632	10.507	5.77237	10.507	7.42542
	10.508	1.63475	10.508	1.93738	10.508	5.77004	10.508	7.41733
	10.509	1.63511	10.509	1.93845	10.509	5.76756	10.509	7.40959
	10.51	1.63529	10.51	1.93861	10.51	5.76506	10.51	7.40275
	10.511	1.63523	10.51	1.93804	10.51	5.76351	10.511	7.39717
	10.511	1.63502	10.511	1.93672	10.511	5.76223	10.511	7.39219
	10.512	1.63437	10.512	1.93488	10.512	5.76137	10.512	7.38684
	10.513	1.63323	10.513	1.93312	10.513	5.76099	10.513	7.3804
	10.514	1.63143	10.514	1.93146	10.514	5.76065	10.514	7.37411
	10.515	1.62917	10.515	1.93015	10.515	5.76011	10.515	7.36906
	10.516	1.62747	10.515	1.92938	10.515	5.75947	10.516	7.36448
	10.516	1.62652	10.516	1.92888	10.516	5.75816	10.516	7.35926
	10.517	1.62548	10.517	1.92866	10.517	5.75608	10.517	7.35316
	10.518	1.62409	10.518	1.92862	10.518	5.75391	10.518	7.34675
	10.519	1.62259	10.519	1.92827	10.519	5.75181	10.519	7.34027
	10.52	1.62065	10.52	1.92769	10.52	5.74972	10.52	7.33377
	10.521	1.61838	10.52	1.92693	10.52	5.74759	10.52	7.32748
	10.521	1.61655	10.521	1.92576	10.521	5.74538	10.521	7.32138
	10.522	1.61501	10.522	1.92497	10.522	5.74305	10.522	7.31532
	10.523	1.61335	10.523	1.9254	10.523	5.74065	10.523	7.3093
	10.524	1.61138	10.524	1.9264	10.524	5.7379	10.524	7.30339
	10.525	1.60974	10.525	1.92712	10.525	5.7344	10.525	7.29769
	10.526	1.60894	10.525	1.92759	10.525	5.73122	10.525	7.29332
	10.526	1.60848	10.526	1.92703	10.526	5.72872	10.526	7.29061
	10.527	1.60798	10.527	1.92517	10.527	5.72638	10.527	7.28845
	10.528	1.60744	10.528	1.923	10.528	5.72413	10.528	7.28636
	10.529	1.60669	10.529	1.9212	10.529	5.72195	10.529	7.28431
	10.53	1.60573	10.529	1.91967	10.53	5.71988	10.53	7.28185
	10.531	1.60469	10.53	1.91913	10.53	5.71788	10.53	7.27901
	10.531	1.60351	10.531	1.91917	10.531	5.7159	10.531	7.27574
	10.532	1.60237	10.532	1.91981	10.532	5.71397	10.532	7.27079
	10.533	1.60167	10.533	1.92145	10.533	5.71181	10.533	7.26534
	10.534	1.60127	10.534	1.92335	10.534	5.70913	10.534	7.26105
	10.535	1.60047	10.534	1.92515	10.535	5.70621	10.535	7.25731
	10.536	1.59916	10.535	1.92694	10.535	5.70271	10.535	7.25307
	10.536	1.59707	10.536	1.92768	10.536	5.6983	10.536	7.24852
	10.537	1.59427	10.537	1.92778	10.537	5.6943	10.537	7.24467
	10.538	1.59133	10.538	1.92758	10.538	5.69104	10.538	7.24155
	10.539	1.58826	10.539	1.92722	10.539	5.68786	10.539	7.23862
	10.54	1.58506	10.539	1.92657	10.54	5.68365	10.54	7.23588
	10.54	1.58235	10.54	1.92547	10.54	5.67894	10.54	7.23367
	10.541	1.58003	10.541	1.92441	10.541	5.67433	10.541	7.23134
	10.542	1.578	10.542	1.92375	10.542	5.66971	10.542	7.22874
	10.543	1.57663	10.543	1.92327	10.543	5.66587	10.543	7.22596
	10.544	1.57573	10.544	1.92219	10.544	5.66297	10.544	7.22261
	10.545	1.57515	10.544	1.9206	10.545	5.66075	10.545	7.21866
	10.545	1.57474	10.545	1.91894	10.545	5.6593	10.545	7.21448
	10.546	1.57467	10.546	1.91747	10.546	5.65809	10.546	7.21015
	10.547	1.57497	10.547	1.91604	10.547	5.65655	10.547	7.20535
	10.548	1.57537	10.548	1.91552	10.548	5.65485	10.548	7.19905
	10.549	1.57581	10.549	1.91637	10.549	5.65306	10.549	7.19156
	10.55	1.57626	10.549	1.91692	10.55	5.65123	10.55	7.18397
	10.55	1.57669	10.55	1.91718	10.55	5.64914	10.55	7.17635
	10.551	1.57717	10.551	1.91718	10.551	5.64638	10.551	7.16835
	10.552	1.57781	10.552	1.91649	10.552	5.64329	10.552	7.15992
	10.553	1.57853	10.553	1.91498	10.553	5.64013	10.553	7.15263
	10.554	1.57942	10.554	1.91249	10.554	5.63697	10.554	7.14676
	10.555	1.58048	10.554	1.90942	10.555	5.63384	10.555	7.14067
	10.555	1.58202	10.555	1.90671	10.555	5.63092	10.555	7.13364
	10.556	1.58406	10.556	1.90461	10.556	5.6287	10.556	7.12601
	10.557	1.5861	10.557	1.90325	10.557	5.6274	10.557	7.11906
	10.558	1.58675	10.558	1.90287	10.558	5.62639	10.558	7.11225
	10.559	1.58651	10.559	1.90238	10.559	5.62417	10.559	7.10557
	10.56	1.5864	10.559	1.90164	10.56	5.62072	10.56	7.09917
	10.56	1.58642	10.56	1.90094	10.56	5.61799	10.56	7.09247
	10.561	1.58664	10.561	1.9007	10.561	5.61569	10.561	7.08527
	10.562	1.58745	10.562	1.90071	10.562	5.61339	10.562	7.07805
	10.563	1.5884	10.563	1.90067	10.563	5.61209	10.563	7.07068
	10.564	1.58876	10.564	1.90055	10.564	5.61046	10.564	7.06337
	10.565	1.58854	10.564	1.90088	10.565	5.60797	10.565	7.05663
	10.565	1.588	10.565	1.90201	10.565	5.6054	10.565	7.05039
	10.566	1.58703	10.566	1.90312	10.566	5.60272	10.566	7.04379
	10.567	1.58585	10.567	1.90355	10.567	5.59956	10.567	7.03633
	10.568	1.5842	10.568	1.90359	10.568	5.59611	10.568	7.02898
	10.569	1.5825	10.569	1.90262	10.569	5.59285	10.569	7.02317
	10.57	1.5809	10.569	1.9003	10.57	5.5896	10.57	7.01841
	10.57	1.57933	10.57	1.89881	10.57	5.58681	10.57	7.0134
	10.571	1.57778	10.571	1.89859	10.571	5.58495	10.571	7.00792
	10.572	1.57621	10.572	1.89894	10.572	5.58393	10.572	7.0027
	10.573	1.5744	10.573	1.89999	10.573	5.58337	10.573	6.99812
	10.574	1.57223	10.574	1.90142	10.574	5.5827	10.574	6.99363
	10.575	1.56994	10.574	1.90229	10.574	5.58146	10.575	6.98919
	10.575	1.56745	10.575	1.90246	10.575	5.57967	10.575	6.98514
	10.576	1.56485	10.576	1.90221	10.576	5.57773	10.576	6.98207
	10.577	1.56215	10.577	1.90139	10.577	5.57565	10.577	6.9798
	10.578	1.55946	10.578	1.90063	10.578	5.57352	10.578	6.97734
	10.579	1.55772	10.579	1.90018	10.579	5.57099	10.579	6.97387
	10.58	1.55738	10.579	1.90005	10.579	5.56889	10.58	6.96931
	10.58	1.55716	10.58	1.90017	10.58	5.56825	10.58	6.96454
	10.581	1.55709	10.581	1.90043	10.581	5.56822	10.581	6.95973
	10.582	1.55679	10.582	1.90067	10.582	5.56822	10.582	6.9542
	10.583	1.5559	10.583	1.90088	10.583	5.56829	10.583	6.9474
	10.584	1.5547	10.584	1.90116	10.584	5.56772	10.584	6.9402
	10.585	1.55336	10.584	1.9015	10.584	5.56634	10.585	6.93315
	10.585	1.55195	10.585	1.90168	10.585	5.56487	10.585	6.92601
	10.586	1.55088	10.586	1.90131	10.586	5.56259	10.586	6.91841
	10.587	1.55021	10.587	1.90085	10.587	5.55953	10.587	6.91078
	10.588	1.54942	10.588	1.90107	10.588	5.55691	10.588	6.90397
	10.589	1.54826	10.589	1.90163	10.589	5.55459	10.589	6.89757
	10.59	1.54676	10.589	1.90205	10.589	5.55237	10.589	6.89159
	10.59	1.54514	10.59	1.90222	10.59	5.55041	10.59	6.88628
	10.591	1.54351	10.591	1.90136	10.591	5.5481	10.591	6.88138
	10.592	1.54222	10.592	1.8993	10.592	5.54505	10.592	6.87664
	10.593	1.54151	10.593	1.897	10.593	5.54178	10.593	6.87175
	10.594	1.54112	10.594	1.89487	10.594	5.53867	10.594	6.86591
	10.595	1.54108	10.594	1.89293	10.594	5.53591	10.594	6.85869
	10.595	1.54092	10.595	1.89161	10.595	5.53383	10.595	6.8514
	10.596	1.54038	10.596	1.89094	10.596	5.53223	10.596	6.84401
	10.597	1.53954	10.597	1.89021	10.597	5.53064	10.597	6.83679
	10.598	1.53879	10.598	1.8894	10.598	5.5287	10.598	6.83019
	10.599	1.53811	10.598	1.88846	10.599	5.52646	10.599	6.82373
	10.6	1.53786	10.599	1.88719	10.599	5.52461	10.599	6.818
	10.6	1.53838	10.6	1.88559	10.6	5.52311	10.6	6.81351
	10.601	1.53903	10.601	1.88438	10.601	5.52161	10.601	6.80844
	10.602	1.53953	10.602	1.88453	10.602	5.51943	10.602	6.80227
	10.603	1.53989	10.603	1.88501	10.603	5.51661	10.603	6.79646
	10.604	1.53971	10.603	1.88552	10.604	5.51371	10.604	6.79205
	10.605	1.53911	10.604	1.88598	10.604	5.51076	10.604	6.78817
	10.605	1.53866	10.605	1.88612	10.605	5.50804	10.605	6.78342
	10.606	1.53833	10.606	1.88592	10.606	5.50605	10.606	6.77847
	10.607	1.53834	10.607	1.88617	10.607	5.50542	10.607	6.77379
	10.608	1.53891	10.608	1.88701	10.608	5.50569	10.608	6.76975
	10.609	1.5398	10.608	1.8879	10.609	5.50604	10.609	6.76552
	10.609	1.54107	10.609	1.88896	10.609	5.50582	10.609	6.76097
	10.61	1.5426	10.61	1.89019	10.61	5.50475	10.61	6.75628
	10.611	1.54406	10.611	1.8917	10.611	5.50322	10.611	6.75118
	10.612	1.5454	10.612	1.89337	10.612	5.50156	10.612	6.74584
	10.613	1.54633	10.613	1.89515	10.613	5.49989	10.613	6.74015
	10.614	1.54674	10.613	1.89715	10.614	5.4978	10.614	6.73438
	10.614	1.54711	10.614	1.89905	10.614	5.49514	10.614	6.72961
	10.615	1.54752	10.615	1.90069	10.615	5.49223	10.615	6.72614
	10.616	1.54799	10.616	1.9022	10.616	5.48925	10.616	6.72255
	10.617	1.54878	10.617	1.90325	10.617	5.48648	10.617	6.71868
	10.618	1.55004	10.618	1.90403	10.618	5.48405	10.618	6.71461
	10.619	1.55127	10.618	1.90495	10.619	5.48222	10.619	6.70995
	10.619	1.55223	10.619	1.90595	10.619	5.48079	10.619	6.7049
	10.62	1.5526	10.62	1.90673	10.62	5.47939	10.62	6.69862
	10.621	1.55206	10.621	1.90708	10.621	5.47803	10.621	6.69159
	10.622	1.55116	10.622	1.90697	10.622	5.47703	10.622	6.68518
	10.623	1.5503	10.623	1.90555	10.623	5.47654	10.623	6.67974
	10.624	1.54964	10.623	1.90386	10.624	5.47697	10.624	6.67378
	10.624	1.54944	10.624	1.90225	10.624	5.47734	10.624	6.66662
	10.625	1.54987	10.625	1.90076	10.625	5.47704	10.625	6.6598
	10.626	1.55027	10.626	1.89961	10.626	5.47537	10.626	6.65383
	10.627	1.55051	10.627	1.89886	10.627	5.4731	10.627	6.64808
	10.628	1.55041	10.628	1.89805	10.628	5.47014	10.628	6.64248
	10.629	1.54966	10.628	1.89706	10.629	5.46716	10.629	6.63708
	10.629	1.54864	10.629	1.89595	10.629	5.46409	10.629	6.63188
	10.63	1.54742	10.63	1.89467	10.63	5.46126	10.63	6.62698
	10.631	1.54542	10.631	1.89329	10.631	5.4593	10.631	6.62199
	10.632	1.54313	10.632	1.89179	10.632	5.45765	10.632	6.61674
	10.633	1.54094	10.633	1.89003	10.633	5.45593	10.633	6.61155
	10.634	1.53881	10.633	1.88815	10.634	5.45403	10.634	6.6067
	10.634	1.53703	10.634	1.88606	10.634	5.45227	10.634	6.60192
	10.635	1.53606	10.635	1.88418	10.635	5.45106	10.635	6.5964
	10.636	1.53507	10.636	1.88299	10.636	5.44994	10.636	6.59024
	10.637	1.53405	10.637	1.88241	10.637	5.4493	10.637	6.5842
	10.638	1.53299	10.638	1.88229	10.638	5.44934	10.638	6.57846
	10.639	1.53171	10.638	1.8825	10.639	5.44903	10.639	6.57226
	10.639	1.53034	10.639	1.88291	10.639	5.44848	10.639	6.56496
	10.64	1.52927	10.64	1.8837	10.64	5.44775	10.64	6.55795
	10.641	1.52856	10.641	1.88471	10.641	5.44628	10.641	6.55215
	10.642	1.52797	10.642	1.88614	10.642	5.44383	10.642	6.5473
	10.643	1.52757	10.643	1.88753	10.643	5.44102	10.643	6.54304
	10.644	1.52713	10.643	1.88879	10.643	5.43804	10.644	6.53962
	10.644	1.52655	10.644	1.88985	10.644	5.43493	10.644	6.53671
	10.645	1.52567	10.645	1.89084	10.645	5.43155	10.645	6.53489
	10.646	1.52379	10.646	1.89176	10.646	5.42886	10.646	6.53292
	10.647	1.52161	10.647	1.89246	10.647	5.42733	10.647	6.53053
	10.648	1.51958	10.648	1.89262	10.648	5.42581	10.648	6.52761
	10.649	1.51778	10.648	1.89273	10.648	5.42378	10.649	6.52456
	10.649	1.51651	10.649	1.89302	10.649	5.42081	10.649	6.52127
	10.65	1.51611	10.65	1.89323	10.65	5.41784	10.65	6.51789
	10.651	1.51595	10.651	1.89299	10.651	5.41495	10.651	6.51312
	10.652	1.51658	10.652	1.89213	10.652	5.41232	10.652	6.50821
	10.653	1.5172	10.653	1.89126	10.653	5.41055	10.653	6.50361
	10.654	1.51691	10.653	1.89066	10.653	5.40956	10.654	6.49908
	10.654	1.51626	10.654	1.89009	10.654	5.40875	10.654	6.4945
	10.655	1.51523	10.655	1.88986	10.655	5.40804	10.655	6.48968
	10.656	1.51343	10.656	1.88968	10.656	5.40706	10.656	6.48554
	10.657	1.51171	10.657	1.8888	10.657	5.40555	10.657	6.48224
	10.658	1.51018	10.658	1.88731	10.658	5.40341	10.658	6.47891
	10.659	1.50875	10.658	1.88601	10.658	5.40055	10.659	6.47525
	10.659	1.50754	10.659	1.88498	10.659	5.3976	10.659	6.47139
	10.66	1.50643	10.66	1.88386	10.66	5.3943	10.66	6.46894
[truncated: 11,234 more rows]

## Sheet: Fig. 5d
						Time (h)	m4C %	m6A %																		Time (h)	m4C %	m6A %
						0	0	0																		0	0	1
						1	0.0967265	0.129227																		1	0.314499	1
						2	0.375194	0.416476																		2	0.636655	1
						3	0.424081	0.608367																		3	0.73866	1
						4	0.524855	0.720355																		4	0.866739	1
						5	0.58741	0.931036																		5	0.893065	1
						6	0.643427	0.986347																		6	0.907175	1
	26bp AC-0h			26bp AC-1h			26bp AC-2h			26bp AC-3h			26bp AC-4h			26bp AC-5h			26bp AC-6h				26bp m6AC-0h			26bp m6AC-1h			26bp m6AC-2h			26bp m6AC-3h			26bp m6AC-4h			26bp m6AC-5h			26bp m6AC-6h
	Mass (Da)	intensity		Mass (Da)	intensity		Mass (Da)	intensity		Mass (Da)	intensity		Mass (Da)	intensity		Mass (Da)	intensity		Mass (Da)	intensity			Mass (Da)	intensity		Mass (Da)	intensity		Mass (Da)	intensity		Mass (Da)	intensity		Mass (Da)	intensity		Mass (Da)	intensity		Mass (Da)	intensity
	7800	16056561		7800	4292198		7800	990802		5337.1	0		7800	1694972		7800	1759399		7227.2	0			4456.9	0		4457.3	0		6947.4	0		3217.6	0		1000	0		7227.2	0		5623.4	0
	7800.1	15303491		7800.1	3939421		7800.1	916771		7924.7	0		7800.1	1597697		7800.1	1738974		7925.3	0			7925.3	0		7926.1	0		7926.8	0		7924.1	0		7925.9	0		7926.5	0		7926.1	0
	7800.2	14605795		7800.2	3691004		7800.2	844845		7924.9	148917		7800.2	1504354		7800.2	1719712		7925.5	130719			7925.5	1712209		7926.2	7971374		7926.9	4066730		7924.3	675392		7926.1	564148		7926.7	890028		7926.2	759049
	7800.3	13866595		7800.3	3571345		7800.3	772919		7925	168594		7800.3	1411010		7800.3	1700451		7925.6	161499			7925.6	2294101		7926.3	10085973		7927	5254340		7924.4	763413		7926.2	693916		7926.8	1005662		7926.3	1117933
	7800.4	13116316		7800.4	3443521		7800.4	700992		7925.1	188272		7800.4	1317667		7800.4	1675559		7925.7	192280			7925.7	2875994		7926.4	12898652		7927.1	6441951		7924.5	851434		7926.3	823685		7926.9	1789006		7926.4	1476818
	7800.5	12338780		7800.5	3295610		7800.5	629066		7925.3	0		7800.5	1224324		7800.5	1636818		7925.8	223060			7925.8	3457886		7926.5	15365107		7927.2	7629562		7924.6	939455		7926.4	953454		7927	2217882		7926.5	1835702
	7800.6	11561246		7800.6	3147699		7800.6	557140		7925.5	267646		7800.6	1130981		7800.6	1598077		7925.9	253840			7925.9	4039779		7926.6	17831562		7927.3	16798725		7924.7	1027476		7926.5	1083222		7927.1	2646758		7926.6	2194587
	7800.7	10780467		7800.7	2999788		7800.7	495089		7925.6	288584		7800.7	1037637		7800.7	1559336		7926	284621			7926	4621672		7926.7	22217386		7927.4	20116229		7924.8	1115497		7926.6	1212991		7927.2	3075634		7926.7	2553472
	7800.8	9996766		7800.8	2851877		7800.8	441937		7925.7	309523		7800.8	944294		7800.8	1520595		7926.1	321277			7926.1	5385640		7926.8	25063035		7927.5	23433733		7924.9	1202891		7926.7	1366951		7927.3	5445488		7926.8	2912356
	7800.9	9287252		7800.9	2714104		7800.9	388785		7925.8	330461		7800.9	860120		7800.9	1492162		7926.2	656218			7926.2	7659071		7926.9	28425009		7927.6	27058336		7925	1289719		7926.8	1542712		7927.4	6639188		7926.9	3385573
	7801	8701245		7801	2593740		7801	335633		7925.9	351400		7801	791693		7801	1481434		7926.3	829829			7926.3	10134691		7927	32425748		7927.7	31062862		7925.1	1376548		7926.9	2710038		7927.5	7832889		7927	4000235
	7801.1	8115239		7801.1	2473377		7801.1	282481		7926	372338		7801.1	723266		7801.1	1470706		7926.4	1003441			7926.4	12610311		7927.1	36426487		7927.8	35067388		7925.2	1463376		7927	3290394		7927.6	9126074		7927.1	4614896
	7801.2	7529232		7801.2	2353014		7801.3	0		7926.1	390843		7801.2	654839		7801.2	1459979		7926.5	1177052			7926.5	18678969		7927.2	40427226		7927.9	39125579		7925.3	1550205		7927.1	3870751		7927.7	10542335		7927.2	5229558
	7801.3	6934070		7801.3	2228772		7926.1	0		7926.2	1287263		7801.3	586412		7801.3	1169784		7926.6	1350664			7926.6	24808389		7927.3	60619958		7928	43232130		7925.4	1637033		7927.2	4451107		7927.8	11958596		7927.3	6580549
	7801.4	6322387		7801.4	2094988		7926.2	120111		7926.3	1627010		7801.4	517985		7801.4	1143655		7926.7	1525733			7926.7	31067990		7927.4	68732959		7928.1	47736913		7925.5	1705523		7927.3	5037228		7927.9	13359792		7927.4	7623033
	7801.5	5710704		7801.5	1961205		7926.3	159210		7926.4	1966757		7801.5	449558		7801.5	1117525		7926.8	1702116			7926.8	37444903		7927.5	76845960		7928.2	54566656		7925.6	1757486		7927.4	5628544		7928	14747413		7927.5	8665517
	7801.6	5134103		7801.6	1827421		7926.4	281662		7926.5	5459449		7801.6	381132		7801.6	1091396		7926.9	1919661			7926.9	44503660		7927.6	85310971		7928.3	60245606		7925.7	1809449		7927.5	6219860		7928.1	16326017		7927.6	9795838
	7801.7	4406863		7801.7	1720988		7926.5	1460990		7926.6	6721191		7801.8	0		7801.7	1065267		7927	2188127			7927	52405953		7927.7	94211466		7928.4	66191691		7925.8	1861412		7927.6	6933494		7928.2	18232611		7927.7	11034826
	7801.8	4099647		7801.8	1661526		7926.6	1866681		7926.7	7977786		7926.1	0		7801.8	1039138		7927.1	2456594			7927.1	60308246		7927.8	103000000		7928.5	72146153		7925.9	1913376		7927.7	7798453		7928.3	20215576		7927.8	12273814
	7801.9	3789188		7801.9	1602064		7926.7	2538267		7926.8	9229744		7926.2	897373		7801.9	1013008		7927.2	2725061			7927.2	68210540		7927.9	112000000		7928.6	78108164		7926	1965339		7927.8	8663412		7928.4	22293022		7927.9	13512802
	7802	3475806		7802	1542602		7926.8	3004695		7926.9	10575544		7926.3	1224330		7802	986879		7927.3	5154946			7927.3	77415774		7928	121000000		7928.7	84070176		7926.1	1985316		7927.9	9505275		7928.5	24339286		7928	14751790
	7802.1	3162424		7802.1	1118145		7926.9	3491683		7927	12037442		7926.4	1551287		7802.1	960750		7927.4	6077046			7927.4	88855548		7928.1	131000000		7928.8	90032187		7926.2	3844871		7928	10326325		7928.6	26357450		7928.1	16113385
	7802.2	2850472		7802.2	1060623		7927	4004107		7927.1	13499339		7926.5	1878244		7802.2	932321		7927.5	6999145			7927.5	100000000		7928.2	142000000		7928.9	96279483		7926.3	4532401		7928.1	15095313		7928.7	28375614		7928.2	17685546
	7802.3	2637127		7802.3	1005767		7927.1	4516530		7927.2	14961237		7926.6	2205201		7802.3	898236		7927.6	7952672			7927.6	112000000		7928.3	153000000		7929	103000000		7926.4	5219931		7928.2	17221680		7928.8	30393779		7928.3	19272860
	7802.4	2541422		7802.4	950911		7927.2	5028953		7927.3	16621564		7926.7	2532158		7802.4	864150		7927.7	8945077			7927.7	125000000		7928.4	164000000		7929.1	110000000		7926.5	5907460		7928.3	19440247		7928.9	32556620		7928.4	20878922
	7802.5	2444149		7802.5	896055		7927.3	5637016		7927.4	18629426		7926.8	2859115		7802.5	830065		7927.8	9937483			7927.8	138000000		7928.5	175000000		7929.2	116000000		7926.6	6594990		7928.4	21772877		7929	34980999		7928.5	22484983
	7802.6	2345463		7802.6	841200		7927.4	6399748		7927.5	20637289		7926.9	3280572		7802.6	795979		7927.9	10918543			7927.9	151000000		7928.6	186000000		7929.3	123000000		7926.7	7252676		7928.5	24058362		7929.1	37384515		7928.6	24091045
	7802.7	1275353		7802.7	786344		7927.5	7162480		7927.6	22714810		7927	3818940		7802.7	761894		7928	11889379			7928	164000000		7928.7	197000000		7929.4	130000000		7926.8	7883468		7928.6	26301364		7929.2	39754664		7928.7	25697106
	7802.8	1188056		7802.8	731488		7927.6	7953294		7927.7	24878510		7927.1	4357308		7802.8	727808		7928.1	13012396			7928.1	178000000		7928.8	208000000		7929.5	137000000		7926.9	8717469		7928.7	28544366		7929.3	42124812		7928.8	27303168
	7802.9	1100758		7802.9	676632		7927.7	8778849		7927.8	27042209		7927.2	4895676		7802.9	693722		7928.2	14396767			7928.2	194000000		7928.9	219000000		7929.6	143000000		7927	9802865		7928.8	30787368		7929.4	44494960		7928.9	29006118
	7803	1013460		7803	621776		7927.8	9604404		7927.9	29200598		7927.3	9035255		7803	659637		7928.3	15786201			7928.3	211000000		7929	231000000		7929.7	150000000		7927.1	10888261		7928.9	33339603		7929.5	46865109		7929	30780174
	7803.1	779846		7803.1	571174		7927.9	10432608		7928	31354200		7927.4	10807995		7803.1	626139		7928.4	17181897			7928.4	228000000		7929.1	242000000		7929.8	156000000		7927.2	11973657		7929	36435502		7929.6	49235257		7929.1	32436347
	7803.2	725218		7803.2	531037		7928	11263200		7928.1	33656995		7927.5	12580735		7803.2	594088		7928.5	18564129			7928.5	246000000		7929.2	253000000		7929.9	162000000		7927.3	13049504		7929.1	39490964		7929.7	51512304		7929.2	34092520
	7803.3	670591		7803.3	490900		7928.1	12156217		7928.2	36216009		7927.6	14423494		7803.3	562037		7928.6	19934227			7928.6	262000000		7929.3	264000000		7930	167000000		7927.4	14116745		7929.2	42495952		7929.8	53694808		7929.3	35748692
	7803.4	615963		7803.4	450764		7928.2	13156273		7928.3	38782451		7927.7	16352876		7803.4	529985		7928.7	21304325			7928.7	279000000		7929.4	275000000		7930.1	173000000		7927.5	15183986		7929.3	45500939		7929.9	55877312		7929.4	37404865
	7803.5	561336		7803.5	410627		7928.3	14184098		7928.4	41358082		7927.8	18282257		7803.5	497934		7928.8	22674423			7928.8	296000000		7929.5	286000000		7930.2	179000000		7927.6	16402347		7929.4	48505927		7930	58059816		7929.5	39061037
	7803.6	506708		7803.6	370490		7928.4	15246798		7928.5	43926217		7927.9	20277119		7803.6	465883		7928.9	24155495			7928.9	314000000		7929.6	297000000		7930.3	185000000		7927.7	17807664		7929.5	51510914		7930.1	60242320		7929.6	40717210
	7803.7	452081		7803.7	330353		7928.5	16298674		7928.6	46487597		7928	22330988		7803.7	433831		7929	25792476			7929	333000000		7929.7	307000000		7930.4	190000000		7927.8	19212981		7929.6	54515902		7930.2	62424824		7929.7	43632173
	7803.8	397453		7803.8	290216		7928.6	17340795		7928.7	49048977		7928.1	24597428		7803.8	401780		7929.1	27375213			7929.1	359000000		7929.8	316000000		7930.5	195000000		7927.9	20645932		7929.7	57597950		7930.3	64592247		7929.8	45132388
	7803.9	342826		7803.9	250079		7928.7	18382917		7928.8	51610357		7928.2	27258335		7803.9	369729		7929.2	28947725			7929.2	379000000		7929.9	325000000		7930.6	198000000		7928	22103785		7929.8	60900967		7930.4	66591925		7929.9	46632603
	7804.1	0		7804.1	0		7928.8	19425038		7928.9	54179644		7928.3	29998780		7804.1	0		7929.3	30520238			7929.3	399000000		7930	334000000		7930.7	202000000		7928.1	29062159		7929.9	64203985		7930.5	68238634		7930	48132818
	7809	253916		7809.3	303338		7928.9	20472643		7929	56681268		7928.4	32748155		7808.5	203582		7929.4	32092750			7929.4	420000000		7930.1	342000000		7930.8	206000000		7928.2	32241079		7930	67507003		7930.6	69606683		7930.1	49633033
	7809.1	242527		7809.4	302482		7929	21547135		7929.1	59101042		7928.5	35546923		7808.6	202594		7929.5	33665263			7929.5	440000000		7930.2	351000000		7930.9	209000000		7928.3	35436672		7930.1	70810021		7930.7	70974731		7930.2	51133248
	7809.2	231138		7809.5	301626		7929.1	22622601		7929.2	61537630		7928.6	38390201		7808.7	201606		7929.6	35237775			7929.6	460000000		7930.3	359000000		7931	212000000		7928.4	38652893		7930.2	74113039		7930.8	72342779		7930.3	52639439
	7809.4	0		7809.6	300769		7929.2	23681541		7929.3	63974218		7928.7	41233479		7808.8	200618		7929.7	36749008			7929.7	479000000		7930.4	366000000		7931.1	215000000		7928.5	41933524		7930.3	77392996		7930.9	73714766		7930.4	53940158
	7924.7	0		7809.8	0		7929.3	24740482		7929.4	66257029		7928.8	44076757		7808.9	207642		7929.8	38190095			7929.8	497000000		7930.5	372000000		7931.2	217000000		7928.6	45272198		7930.4	80461519		7931	75090301		7930.5	54884375
	7924.9	535651		7925.9	0		7929.4	25799422		7929.5	68691694		7928.9	47075303		7809	228428		7929.9	39631182			7929.9	515000000		7930.6	376000000		7931.3	219000000		7928.7	48610873		7930.5	83316802		7931.1	76282374		7930.6	55664337
	7925	747720		7926.1	437214		7929.5	26858362		7929.6	71126360		7929	50258509		7809.1	249213		7930	41072268			7930	533000000		7930.7	381000000		7931.4	219000000		7928.8	51949547		7930.6	86210943		7931.2	77247477		7930.7	56444299
	7925.1	959789		7926.2	1226288		7929.6	27917302		7929.7	73230708		7929.1	53370534		7809.2	269998		7930.1	42513355			7930.1	552000000		7930.8	385000000		7931.5	219000000		7928.9	55686348		7930.7	89105083		7931.3	77915489		7930.8	57224261
	7925.2	1171858		7926.3	1559463		7929.7	28871782		7929.8	74838400		7929.2	56546373		7809.3	290784		7930.2	43954442			7930.2	570000000		7930.9	389000000		7931.6	219000000		7929	59931156		7930.8	91999224		7931.4	77188776		7930.9	57980309
	7925.3	1383926		7926.4	1892638		7929.8	29670172		7929.9	76446092		7929.3	59722213		7809.4	311569		7930.3	45396987			7930.3	589000000		7931	393000000		7931.7	220000000		7929.1	64039613		7930.9	94899158		7931.5	77462218		7931	58714807
	7925.4	1595995		7926.5	5794992		7929.9	30468562		7930	78053783		7929.4	62898052		7809.5	332355		7930.4	46764915			7930.4	606000000		7931.1	396000000		7931.8	219000000		7929.2	68221111		7931	97804312		7931.6	77735661		7931.1	59272180
	7925.5	2588561		7926.6	7029392		7930	31270196		7930.1	79661475		7929.5	66073891		7809.6	353140		7930.5	47904988			7930.5	621000000		7931.2	398000000		7931.9	218000000		7929.3	72402610		7931.1	100000000		7931.7	78009103		7931.2	59610426
	7925.6	3057772		7926.7	8281223		7930.1	32079808		7930.2	81269167		7929.6	69249730		7809.8	0		7930.6	48815072			7930.6	634000000		7931.3	398000000		7932	217000000		7929.4	76584109		7931.2	103000000		7931.8	78128391		7931.3	59758082
	7925.7	4363817		7926.8	9548763		7930.2	32889421		7930.3	82876859		7929.7	72234968		7924.7	0		7930.7	49725157			7930.7	646000000		7931.4	397000000		7932.1	215000000		7929.5	80765608		7931.3	105000000		7931.9	78056968		7931.4	59578420
	7925.8	6177919		7926.9	10882724		7930.3	33677062		7930.4	84310644		7929.8	75009632		7924.9	158866		7930.8	50635241			7930.8	659000000		7931.5	396000000		7932.2	212000000		7929.6	84947107		7931.4	107000000		7932	77985545		7931.5	59349910
	7925.9	7992020		7927	12298857		7930.4	34413289		7930.5	85202285		7929.9	77784296		7925	161836		7930.9	51551201			7930.9	672000000		7931.6	394000000		7932.3	209000000		7929.7	89167015		7931.5	108000000		7932.1	77561382		7931.6	59077379
	7926	9806122		7927.1	13714991		7930.5	34976853		7930.6	85709185		7930	80564549		7925.1	164805		7931	52472456			7931	685000000		7931.7	393000000		7932.4	206000000		7929.8	93552498		7931.6	110000000		7932.2	76531424		7931.7	58804849
	7926.1	11673226		7927.2	15131124		7930.6	35311054		7930.7	86041164		7930.1	83358550		7925.2	167775		7931.1	53329866			7931.1	697000000		7931.8	391000000		7932.5	203000000		7929.9	97937982		7931.7	112000000		7932.3	75501467		7931.8	58437267
	7926.2	16732941		7927.3	16737469		7930.7	35645255		7930.8	86373143		7930.2	86152551		7925.3	170744		7931.2	54108290			7931.2	707000000		7931.9	388000000		7932.6	199000000		7930	102000000		7931.8	113000000		7932.4	74471509		7931.9	57952093
	7926.3	19520127		7927.4	18667371		7930.8	35979456		7930.9	86777239		7930.3	88844542		7925.4	173714		7931.3	54646677			7931.3	715000000		7932	385000000		7932.7	196000000		7930.1	107000000		7931.9	115000000		7932.5	73358496		7932	57466919
	7926.4	22319768		7927.5	20597273		7930.9	36307229		7931	87246324		7930.4	91269436		7925.5	183744		7931.4	54643710			7931.4	720000000		7932.1	381000000		7932.8	192000000		7930.2	111000000		7932	116000000		7932.6	72142731		7932.1	56697408
	7926.5	25654446		7927.6	22575817		7931	36636064		7931.1	87568193		7930.5	93290095		7925.6	200137		7931.5	54800642			7931.5	724000000		7932.2	375000000		7932.9	187000000		7930.3	115000000		7932.1	116000000		7932.7	70926966		7932.2	55486941
	7926.6	29855364		7927.7	24614538		7931.1	36910374		7931.2	87707934		7930.6	94988696		7925.7	216530		7931.6	54957573			7931.6	729000000		7932.3	368000000		7933	182000000		7930.4	120000000		7932.2	116000000		7932.8	69711202		7932.3	54276473
	7926.7	34061392		7927.8	26653260		7931.2	37117229		7931.3	87462452		7930.7	96687297		7926.1	0		7931.7	55114505			7931.7	733000000		7932.4	362000000		7933.1	176000000		7930.5	123000000		7932.3	116000000		7932.9	68198481		7932.4	53066006
	7926.8	38272028		7927.9	28674656		7931.3	37166463		7931.4	86555387		7930.8	98385898		7926.2	1328852		7931.8	55236722			7931.8	737000000		7932.5	355000000		7933.2	155000000		7930.6	127000000		7932.4	117000000		7933	66175772		7932.5	51870876
	7926.9	42700809		7928	30680440		7931.4	36944997		7931.5	85700840		7930.9	99941103		7926.3	1817911		7931.9	55315994			7931.9	739000000		7932.6	348000000		7933.3	38040349		7930.7	130000000		7932.5	117000000		7933.1	64153062		7932.6	50694723
	7927	47399465		7928.1	32815340		7931.5	36726181		7931.6	84893619		7931	101000000		7926.4	2306969		7932	55395267			7932	741000000		7932.7	340000000		7933.4	35683046		7930.8	134000000		7932.6	116000000		7933.2	62143420		7932.7	49469763
	7927.1	52098121		7928.2	35469249		7931.6	36509752		7931.7	84086398		7931.1	103000000		7926.5	6235553		7932.1	55191518			7932.1	741000000		7932.8	334000000		7933.5	33325742		7930.9	138000000		7932.7	116000000		7933.3	10395047		7932.8	48200821
	7927.2	56796777		7928.3	37969377		7931.7	36293324		7931.8	83197698		7931.2	104000000		7926.6	7815451		7932.2	54501710			7932.2	736000000		7932.9	326000000		7933.6	44550348		7931	141000000		7932.8	116000000		7933.4	9688394		7932.9	37268162
	7927.3	61960228		7928.4	40474308		7931.8	36017862		7931.9	82208198		7931.3	104000000		7926.7	9395348		7932.3	53811903			7932.3	732000000		7933	316000000		7933.7	143000000		7931.1	144000000		7932.9	115000000		7933.5	8981740		7933	36293548
	7927.4	67974967		7928.5	42944953		7931.9	35673971		7932	81218698		7931.4	105000000		7926.8	10975246		7932.4	53122096			7932.4	728000000		7933.1	306000000		7933.8	136000000		7931.2	147000000		7933	114000000		7933.6	0		7933.1	35318934
	7927.5	73989706		7928.6	45384701		7932	35330080		7932.1	79939545		7931.5	105000000		7926.9	12697094		7932.5	4651214			7932.5	723000000		7933.2	297000000		7933.9	130000000		7931.3	150000000		7933.1	112000000		7933.7	44445568		7933.2	41473205
	7927.6	80154767		7928.7	47824450		7932.1	34863887		7932.2	78132351		7931.6	105000000		7927	14594557		7932.6	4357120			7932.6	717000000		7933.3	288000000		7934	124000000		7931.4	152000000		7933.2	110000000		7933.8	42718406		7933.3	9981395
	7927.7	86505798		7928.8	50264198		7932.2	34178463		7932.3	76325158		7931.7	104000000		7927.1	16492020		7932.7	4063025			7932.7	711000000		7933.4	279000000		7934.1	118000000		7931.5	153000000		7933.3	13290999		7933.9	47222738		7933.4	9173838
	7927.8	92856828		7928.9	52700720		7932.3	33493038		7932.4	74517964		7931.8	104000000		7927.2	18389482		7932.8	3768930			7932.8	704000000		7933.5	270000000		7934.2	112000000		7931.6	155000000		7933.4	12406720		7934	44959774		7933.5	8366281
	7927.9	99095186		7929	55073477		7932.4	32807614		7932.5	72717965		7931.9	104000000		7927.3	20540836		7932.9	46008166			7932.9	696000000		7933.6	260000000		7934.3	89942596		7931.7	157000000		7933.5	11522441		7934.1	42696809		7933.6	7558724
	7928	105000000		7929.1	57363475		7932.5	32069959		7932.6	70926866		7932	104000000		7927.4	23128222		7933	44971387			7933	682000000		7933.7	251000000		7934.4	85948431		7931.8	158000000		7933.6	0		7934.2	40433845		7933.7	33229587
	7928.1	112000000		7929.2	59690678		7932.6	31267688		7932.7	69142196		7932.1	103000000		7927.5	25715608		7933.1	43934607			7933.1	670000000		7933.8	239000000		7934.5	81938835		7931.9	160000000		7933.7	91830304		7934.3	38170880		7933.8	31338486
	7928.2	119000000		7929.3	62017880		7932.7	30264553		7932.8	67363320		7932.2	101000000		7927.6	28408333		7933.2	45521784			7933.2	658000000		7933.9	229000000		7934.6	89186408		7932	161000000		7933.8	89735152		7934.4	35907916		7933.9	29567757
	7928.3	126000000		7929.4	64345083		7932.8	29526950		7932.9	65400978		7932.3	99547783		7927.7	31231379		7933.3	44261170			7933.3	646000000		7934	219000000		7934.7	83943792		7932.1	162000000		7933.9	95717626		7934.5	33666311		7934	27943916
	7928.4	133000000		7929.5	66672285		7932.9	28715128		7933	63123556		7932.4	97977328		7927.8	34054424		7933.4	43000556			7933.4	633000000		7934.1	209000000		7934.8	78701176		7932.2	161000000		7934	92944680		7934.6	31560873		7934.1	26320075
	7928.5	140000000		7929.6	68999488		7933	27775841		7933.1	60846135		7932.5	96414009		7927.9	36877470		7933.5	41739942			7933.5	621000000		7934.2	199000000		7934.9	73458560		7932.3	160000000		7934.1	90171735		7934.7	29578512		7934.2	24696234
	7928.6	147000000		7929.7	71017542		7933.1	26836554		7933.2	58638244		7932.6	94859519		7928	39700515		7933.6	40479328			7933.6	608000000		7934.3	189000000		7935	68215944		7932.4	160000000		7934.2	87398790		7934.8	27596151		7934.3	23072393
	7928.7	153000000		7929.8	72582918		7933.2	25868640		7933.3	56473385		7932.7	93257861		7928.1	42709966		7933.7	39084776			7933.7	593000000		7934.4	179000000		7935.1	62973328		7932.5	159000000		7934.3	84625844		7934.9	25613789		7934.4	21448552
	7928.8	160000000		7929.9	74148294		7933.3	24865311		7933.4	54269788		7932.8	91529590		7928.2	47146316		7933.8	37460199			7933.8	575000000		7934.5	169000000		7935.2	57730712		7932.6	158000000		7934.4	81852899		7935	23631428		7934.5	19940840
	7928.9	167000000		7930	75737119		7933.4	23861981		7933.5	52066191		7932.9	89447564		7928.3	50585783		7933.9	35876780			7933.9	558000000		7934.6	160000000		7935.3	53313015		7932.7	158000000		7934.5	78807754		7935.1	21649067		7934.6	18749487
	7929	173000000		7930.1	77383636		7933.5	22858650		7933.6	49862594		7933	86758000		7928.4	54039082		7934	34344282			7934	542000000		7934.7	152000000		7935.4	50059749		7932.8	157000000		7934.6	75417465		7935.2	19666705		7934.7	17797462
	7929.1	179000000		7930.2	79030153		7933.6	21852378		7933.7	47666685		7933.1	84068437		7928.5	57571910		7934.1	32811783			7934.1	525000000		7934.8	144000000		7935.5	46823257		7932.9	155000000		7934.7	72178513		7935.3	18012886		7934.8	15541741
	7929.2	185000000		7930.3	80659269		7933.7	20844330		7933.8	45483977		7933.2	81448848		7928.6	61176404		7934.2	31279284			7934.2	510000000		7934.9	136000000		7935.6	43586765		7933	153000000		7934.8	68939561		7935.4	16835056		7934.9	14593374
	7929.3	191000000		7930.4	82149283		7933.8	19845668		7933.9	43315599		7933.3	20784503		7928.7	64780898		7934.3	29746785			7934.3	493000000		7935	121000000		7935.7	36732457		7933.1	150000000		7934.9	65700610		7935.5	15657226		7935	12718616
	7929.4	197000000		7930.5	83188194		7933.9	18850854		7934	41191659		7933.4	19844543		7928.8	68385392		7934.4	28214287			7934.4	477000000		7935.1	113000000		7935.8	33475672		7933.2	147000000		7935	62461658		7935.6	14479396		7935.1	11695851
	7929.5	203000000		7930.6	83714612		7934	17860802		7934.1	39067719		7933.5	18904582		7928.9	72005712		7934.5	26689751			7934.5	460000000		7935.2	106000000		7935.9	30218888		7933.3	145000000		7935.1	59222706		7935.7	12338841		7935.2	10673087
	7929.6	209000000		7930.7	84241029		7934.1	16870750		7934.2	36943779		7933.6	17918132		7929	75530196		7934.6	25237889			7934.6	442000000		7935.3	98122235		7936	26962104		7933.4	142000000		7935.2	55983754		7935.8	11063185		7935.3	9747649
	7929.7	214000000		7930.8	84767447		7934.2	15880697		7934.3	34819839		7933.7	68811031		7929.1	78941399		7934.7	23859015			7934.7	425000000		7935.4	91627747		7936.1	24103590		7933.5	140000000		7935.3	52983950		7935.9	9787528		7935.4	8989360
	7929.8	218000000		7930.9	85302295		7934.3	14890645		7934.4	32695899		7933.8	65694162		7929.2	82401180		7934.8	22480140			7934.8	407000000		7935.5	85282939		7936.2	21929062		7933.6	128000000		7935.4	50291334		7936	8511872		7935.5	8231070
	7929.9	222000000		7931	85852030		7934.4	13900592		7934.5	30626975		7933.9	62737268		7929.3	85860961		7934.9	21101266			7934.9	390000000		7935.6	78938131		7936.3	19782808		7933.7	126000000		7935.5	47598719		7936.1	7427210		7935.6	7472781
	7930	225000000		7931.1	86297082		7934.5	12966165		7934.6	28871062		7934	59956282		7929.4	89320742		7935	19486494			7935	373000000		7935.7	72593323		7936.4	17706114		7933.8	122000000		7935.6	44906104		7936.2	6670561		7935.7	6714492
	7930.1	229000000		7931.2	86612626		7934.6	12149267		7934.7	27290525		7934.1	57175296		7929.5	92780523		7935.1	18107390			7935.1	356000000		7935.8	66248514		7936.5	15629420		7933.9	125000000		7935.7	41059069		7936.3	5913913		7935.8	5956202
	7930.2	232000000		7931.3	86577979		7934.7	11365822		7934.8	25709989		7934.2	54394310		7929.6	96240304		7935.2	16728286			7935.2	339000000		7935.9	59903706		7936.6	13552726		7934	122000000		7935.8	38288363		7936.4	5157264		7935.9	5197913
	7930.3	236000000		7931.4	85941917		7934.8	10582378		7934.9	24129453		7934.3	51613324		7929.7	99260943		7935.3	15460140			7935.3	323000000		7936	53558898		7936.7	11476032		7934.1	9011363		7935.9	35517658		7936.5	4400616		7936	4439623
	7930.4	239000000		7931.5	85323257		7934.9	9798934		7935	21839506		7934.4	48429739		7929.8	102000000		7935.4	14382552			7935.4	309000000		7936.1	47939664		7936.8	9399339		7934.2	7928552		7936	32746952		7936.6	3643968		7936.1	3803961
	7930.5	241000000		7931.6	84720277		7935	9015489		7935.1	20186760		7934.5	45791608		7929.9	104000000		7935.5	13304964			7935.5	294000000		7936.2	43566527		7936.9	8063113		7934.3	6845742		7936.1	30205697		7936.7	2887319		7936.2	3378896
	7930.6	241000000		7931.7	84117298		7935.1	8232045		7935.2	18462724		7934.6	43208787		7930	106000000		7935.6	12227377			7935.6	279000000		7936.3	39270735		7937	7998563		7934.4	5762931		7936.2	28058499		7936.8	2130670		7936.3	2953831
	7930.7	242000000		7931.8	83431769		7935.2	7448600		7935.3	16945365		7934.7	40802060		7930.1	109000000		7935.7	11149789			7935.7	264000000		7936.4	35165230		7937.1	7934012		7934.5	102000000		7936.3	25911301		7936.9	1645371		7936.4	2528767
	7930.8	242000000		7931.9	82614519		7935.3	6786068		7935.4	15782951		7934.8	38395334		7930.2	111000000		7935.8	10072201			7935.8	249000000		7936.5	31059725		7937.2	7951415		7934.6	98119829		7936.4	23764103		7937	1626086		7936.5	2103702
	7930.9	243000000		7932	81797270		7935.4	6305385		7935.5	14620537		7934.9	35988607		7930.3	113000000		7935.9	8994613			7935.9	234000000		7936.6	26954220		7937.3	1573697		7934.7	94268874		7936.5	21616905		7937.1	1606800		7936.6	1678637
	7931	243000000		7932.1	80344487		7935.5	5803766		7935.6	13458123		7935	32867898		7930.4	116000000		7936	7917026			7936	219000000		7936.7	22848714		7937.4	1582956		7934.8	90417920		7936.6	19469707		7937.2	1587514		7936.7	1253573
	7931.1	243000000		7932.2	78812770		7935.6	5302147		7935.7	12252501		7935.1	30469905		7930.5	117000000		7936.1	6983737			7936.1	207000000		7936.8	18743209		7937.5	1592216		7934.9	86566965		7936.7	17322509		7939.7	1105365		7936.8	828508
	7931.2	243000000		7932.3	77281053		7935.7	4800528		7935.8	11007943		7935.2	28071911		7930.6	118000000		7936.2	6298267			7936.2	197000000		7936.9	15911233		7937.6	1601475		7935	80724966		7936.8	15175311		7939.8	1086079		7936.9	0
	7931.3	241000000		7932.4	75749336		7935.8	4298909		7935.9	9763385		7935.3	25835389		7930.7	118000000		7936.3	5612797			7936.3	187000000		7937	15266404		7939.7	0		7935.1	75726450		7936.9	13285917		7939.9	6851620		7937	588375
	7931.4	238000000		7932.5	74221363		7935.9	3797290		7936	8518827		7935.4	23881181		7930.8	119000000		7936.4	4927327			7936.4	176000000		7937.1	14621575		7939.9	1077440		7935.2	72067714		7937	11839272		7940	7218717		7937.1	609214
	7931.5	235000000		7932.6	72698022		7936	3349556		7936.1	7606349		7935.5	21939283		7930.9	119000000		7936.5	4241857			7936.5	165000000		7937.2	14079954		7940	1483550		7935.3	68432791		7937.1	10392628		7940.1	8495872		7937.2	630053
	7931.6	232000000		7932.7	71128042		7936.1	3101118		7936.2	7264183		7935.6	19997385		7931	120000000		7936.6	3556387			7936.6	154000000		7937.3	595750		7940.1	1889659		7935.4	64838765		7937.2	8945984		7940.2	12000732		7939.2	4051070
	7931.7	229000000		7932.8	69443320		7936.2	3080459		7936.3	6928285		7935.7	18055487		7931.1	120000000		7936.7	2870917			7936.7	143000000		7937.4	602138		7940.2	2295768		7935.5	61244739		7937.3	7499339		7940.3	16328016		7939.3	4125467
	7931.8	226000000		7932.9	67588185		7936.3	3052474		7936.4	6598034		7935.8	16113589		7931.2	120000000		7936.8	2185448			7936.8	132000000		7937.5	608525		7940.3	2701878		7935.6	57650713		7937.4	6052695		7940.4	20655300		7939.4	4199864
	7931.9	223000000		7933	65440384		7936.4	2742352		7936.5	3536052		7935.9	14171691		7931.3	120000000		7936.9	1774234			7936.9	122000000		7937.6	614912		7940.4	3107987		7935.7	54056688		7937.5	4606050		7940.5	25079116		7939.5	4853452
	7932	220000000		7933.1	63292582		7936.5	1709232		7936.6	3226104		7936	12229793		7931.4	118000000		7937	1834026			7937	115000000		7939.1	0		7940.5	16957504		7935.8	50462662		7937.6	3159406		7940.6	29589920		7939.6	6223580
	7932.1	215000000		7933.2	61193341		7936.6	1669417		7936.7	2916155		7936.1	10588991		7931.5	117000000		7937.1	1893818			7937.1	108000000		7939.3	743635		7940.6	22440577		7935.9	46868636		7937.7	2451261		7940.7	34100724		7939.7	8744733
	7932.2	210000000		7933.3	59154174		7936.7	1629601		7936.8	2606206		7936.2	9465290		7931.6	116000000		7937.2	1953611			7937.2	100000000		7939.4	1051030		7940.7	23331781		7936	43274610		7937.8	3011406		7940.8	38611528		7939.8	10135699
	7932.3	204000000		7933.4	57115008		7936.8	1589786		7936.9	2334678		7936.3	8362357		7931.7	114000000		7939.2	0			7937.3	93005340		7939.5	1358425		7940.8	24222985		7936.1	39972465		7937.9	3571552		7940.9	44403064		7939.9	11526665
	7932.4	199000000		7933.5	55075842		7936.9	1549970		7937	2097772		7936.4	7310517		7931.8	113000000		7939.3	245772			7937.4	85723505		7939.6	1665819		7940.9	26992085		7936.2	37171596		7938	4131698		7941	52209196		7940	12917632
	7932.5	193000000		7933.6	52981208		7937	1510155		7937.1	1860866		7936.5	6258677		7931.9	111000000		7939.4	246002			7937.5	78441669		7939.7	8111421		7941	32675915		7936.3	34370726		7939.9	4434215		7941.1	60084566		7940.1	15295316
	7932.6	188000000		7933.7	50746685		7937.1	1470340		7937.2	1623960		7936.6	5206837		7932	109000000		7939.5	306579			7937.6	71159833		7939.8	8124720		7941.1	38457952		7936.4	31569856		7940	4512305		7941.2	68022329		7940.2	19710849
	7932.7	182000000		7933.8	48506284		7937.2	1426955		7937.3	1387054		7936.7	4154997		7932.1	107000000		7939.6	441814			7937.7	62981638		7939.9	9957062		7941.2	44328487		7936.5	28768986		7940.1	4590395		7941.3	75960093		7940.3	24551049
	7932.8	177000000		7933.9	46332284		7937.3	1374789		7937.4	1150148		7936.8	3103156		7932.2	104000000		7939.7	4025466			7937.8	59352180		7940	10072636		7941.3	50199021		7936.6	25968116		7940.2	5266303		7941.4	83897856		7940.4	29391249
	7932.9	171000000		7934	44240432		7937.4	1322623		7937.5	962870		7936.9	2364532		7932.3	101000000		7939.8	4220494			7937.9	55722722		7940.1	11025366		7941.4	56069556		7936.7	23167247		7940.3	6681792		7941.5	91835620		7940.5	35583866
	7933	164000000		7934.1	42148580		7937.5	1270457		7937.6	820312		7937	2163820		7932.4	98258898		7939.9	4415521			7938	52093264		7940.2	13764572		7941.5	61940091		7936.8	20366377		7940.4	8097281		7941.6	100000000		7940.6	40909412
	7933.1	157000000		7934.2	40056729		7937.6	1218291		7937.7	677755		7937.1	1963109		7932.5	95334350		7940	4610549			7938.1	48678291		7940.3	16935227		7941.6	68176446		7936.9	17963706		7940.5	28402516		7941.7	109000000		7940.7	46234958
	7933.2	150000000		7934.3	37964877		7937.7	1166125		7937.8	535198		7937.2	1825549		7932.6	92423636		7940.1	5173612			7938.2	45791000		7940.4	20105882		7941.7	75572970		7937	16244898		7940.6	30683529		7941.8	121000000		7940.8	51560504
	7933.3	144000000		7934.4	35873025		7937.8	1113959		7937.9	392640		7937.3	1112517		7932.7	89462247		7940.2	6410749			7938.3	42903708		7940.5	23355507		7941.8	84178370		7937.1	14526090		7940.7	32964541		7941.9	132000000		7940.9	58106792
	7933.4	138000000		7934.5	33863554		7937.9	1061793		7938	250083		7937.4	1089711		7932.8	86424242		7940.3	7699865			7938.4	40016416		7940.6	26676294		7941.9	92783770		7937.2	12807282		7940.8	36546240		7942	143000000		7941	66636019
	7933.5	131000000		7934.6	31476911		7938	1009627		7938.1	0		7937.5	1066905		7932.9	83164036		7940.4	8988981			7938.5	37129124		7940.7	29997080		7942	101000000		7937.3	11088474		7940.9	41265284		7942.1	154000000		7941.1	75321612
	7933.6	125000000		7934.7	29811196		7938.1	958185		7938.2	197791		7937.6	1044099		7933	79522222		7940.5	10278097			7938.6	34241832		7940.8	33317866		7942.1	110000000		7937.4	9369666		7941	49135296		7942.2	165000000		7941.2	84148112
	7933.7	118000000		7934.8	28145482		7938.2	908524		7938.3	207805		7939.5	610780		7933.1	75880410		7940.6	11567213			7938.7	31354540		7940.9	30490338		7942.2	121000000		7937.5	7650858		7941.1	57109616		7942.3	176000000		7941.3	92974614
	7933.8	112000000		7934.9	26479768		7938.3	858864		7939.2	419518		7939.6	587974		7933.2	72343936		7940.7	12856329			7938.8	28467248		7941	34170766		7942.3	129000000		7937.6	5932050		7941.2	65177934		7942.4	186000000		7941.4	102000000
	7933.9	105000000		7935	24814054		7938.4	809203		7939.3	412615		7939.7	565168		7933.3	16170295		7940.8	14382901			7938.9	25579956		7941.1	37860195		7942.4	138000000		7937.7	4978575		7941.3	73246250		7942.5	198000000		7941.5	111000000
	7934	99413083		7935.1	23148340		7938.5	759543		7939.4	405713		7939.8	0		7933.4	15104802		7940.9	16057790			7939	22997954		7941.2	41557734		7942.5	148000000		7937.8	5339477		7941.4	81314567		7942.6	212000000		7941.6	119000000
	7934.1	93400807		7935.2	21482626		7938.6	709882		7939.5	496505		7939.9	857852		7933.5	14039308		7941	18144002			7939.1	21167026		7941.3	56524314		7942.6	158000000		7937.9	5700379		7941.5	89382884		7942.7	225000000		7941.7	131000000
	7934.2	87388530		7935.3	20003288		7938.7	660222		7939.6	708158		7940	1006999		7933.6	12957024		7941.1	20230214			7939.2	19336099		7941.4	61355691		7942.7	169000000		7938	6061281		7941.6	97689725		7942.8	237000000		7941.8	144000000
	7934.3	81376254		7935.4	18819876		7938.8	610562		7939.7	3001877		7940.1	1156146		7933.7	55300987		7941.2	22316426			7939.3	17505171		7941.5	66187068		7942.8	179000000		7938.9	0		7941.7	107000000		7942.9	250000000		7941.9	156000000
	7934.4	75363978		7935.5	17577034		7938.9	560901		7939.8	3193227		7940.2	2057843		7933.8	51890094		7941.3	24402639			7939.4	15674244		7941.6	71170081		7942.9	190000000		7939	684003		7941.8	119000000		7943	263000000		7942	168000000
	7934.5	69716189		7935.6	16334192		7939	514870		7939.9	3384578		7940.3	2384572		7933.9	48650481		7941.4	26488851			7939.5	13843316		7941.7	76550000		7943	200000000		7939.1	802480		7941.9	131000000		7943.1	274000000		7942.1	181000000
	7934.6	64912575		7935.7	15091349		7939.1	477766		7940	3575929		7940.4	2711302		7934	45612910		7941.5	28575064			7939.6	12012388		7941.8	82364040		7943.1	210000000		7939.2	920957		7942	142000000		7943.2	286000000		7942.2	193000000
	7934.7	60365246		7935.8	13848507		7939.2	440662		7940.1	4043640		7940.5	5155524		7934.1	42575340		7941.6	30666358			7939.7	10181461		7941.9	88178080		7943.2	220000000		7939.3	1039434		7942.1	154000000		7943.3	298000000		7942.3	205000000
	7934.8	55972460		7935.9	12605665		7939.3	403558		7940.2	5449048		7940.6	5688415		7934.2	39537769		7941.7	32947959			7939.8	8350534		7942	93992120		7943.3	230000000		7939.4	1157911		7942.2	165000000		7943.4	310000000		7942.4	217000000
	7934.9	51416196		7936	11362823		7939.4	366454		7940.3	6546849		7940.7	6221306		7934.3	36500198		7941.8	35568967			7940	0		7942.1	99806160		7943.4	240000000		7939.5	1276388		7942.3	177000000		7943.5	321000000		7942.5	229000000
	7935	46859933		7936.1	10435230		7939.5	0		7940.4	7644651		7940.8	6766166		7934.4	32677269		7941.9	38189975			8014.1	0		7942.2	107000000		7943.5	250000000		7939.6	1394864		7942.4	189000000		7943.6	333000000		7942.6	243000000
	7935.1	42175931		7936.2	10049044		7939.6	292246		7940.5	8769194		7940.9	6315193		7934.5	29986937		7942	40810983			8014.3	562522		7942.3	112000000		7943.6	260000000		7939.7	1513342		7942.5	201000000		7943.7	344000000		7942.7	257000000
	7935.2	37628602		7936.3	9667567		7939.7	1144150		7940.6	9917834		7941	7947727		7934.6	26705499		7942.1	43431992			8014.4	808148		7942.4	118000000		7943.7	269000000		7939.8	1631818		7942.6	214000000		7943.8	354000000		7942.8	271000000
	7935.3	33740163		7936.4	9297673		7939.8	1103886		7940.7	11066474		7941.1	9611092		7934.7	24804754		7942.2	46053000			8014.5	1053774		7942.5	123000000		7943.8	278000000		7939.9	8531201		7942.7	228000000		7943.9	364000000		7942.9	285000000
	7935.4	30929929		7936.5	5881601		7939.9	1073660		7940.8	12215114		7941.2	11302241		7934.8	22904008		7942.3	48638639			8014.6	1299399		7942.6	129000000		7943.9	287000000		7940	8783859		7942.8	241000000		7944	375000000		7943	298000000
	7935.5	28147023		7936.6	5556903		7940	1068130		7940.9	8991813		7941.3	15638295		7934.9	21003263		7942.4	51180522			8014.7	1545025		7942.7	135000000		7944	296000000		7940.1	9036517		7942.9	255000000		7944.1	384000000		7943.1	311000000
	7935.6	25364117		7936.7	5232205		7940.1	1184752		7941	10247826		7941.4	17608968		7935	19102518		7942.5	53719895			8014.8	1790650		7942.8	140000000		7944.1	304000000		7940.2	10173995		7943	268000000		7944.2	392000000		7943.2	323000000
	7935.7	22581211		7936.8	4907507		7940.2	1511155		7941.1	11506093		7941.5	19579642		7935.1	17201772		7942.6	56279477			8014.9	2121063		7942.9	146000000		7944.2	311000000		7940.3	12406116		7943.1	281000000		7944.3	399000000		7943.3	335000000
	7935.8	19798304		7936.9	4582809		7940.3	1837558		7941.2	12766389		7941.6	21590655		7935.2	15301027		7942.7	58899382			8015	2527882		7943	151000000		7944.3	318000000		7940.4	14638237		7943.2	293000000		7944.4	406000000		7943.4	348000000
	7935.9	17015398		7937	4258110		7940.4	1984832		7941.3	20488868		7941.7	23991550		7935.3	13654173		7942.8	61519288			8015.1	4451366		7943.1	156000000		7944.4	324000000		7940.5	16870358		7943.3	306000000		7944.5	413000000		7943.5	360000000
	7936	14282599		7937.1	3933412		7940.5	2313604		7941.4	22216657		7941.8	26972345		7935.4	12445480		7942.9	64139193			8015.2	5425562		7943.2	161000000		7944.5	330000000		7940.6	19102479		7943.4	318000000		7944.6	419000000		7943.6	372000000
	7936.1	12116191		7937.2	3632181		7940.6	2642375		7941.5	23944446		7941.9	29953139		7935.5	11242027		7943	66694046			8015.3	6399757		7943.3	166000000		7944.6	335000000		7940.7	21334600		7943.5	331000000		7944.7	425000000		7943.7	383000000
	7936.2	10816040		7937.3	3388682		7940.7	2971147		7941.6	25679606		7942	32933934		7935.6	10038573		7943.1	69168422			8015.4	7373952		7943.4	170000000		7944.7	341000000		7940.8	23566395		7943.6	343000000		7944.8	431000000		7943.8	394000000
	7936.3	9520588		7937.4	3145184		7940.8	3299918		7941.7	27541916		7942.1	35914728		7935.7	8835119		7943.2	71642797			8015.5	8409518		7943.5	173000000		7944.8	346000000		7940.9	26300166		7943.7	354000000		7944.9	436000000		7943.9	405000000
	7936.4	8236696		7937.5	2901685		7940.9	3706467		7941.8	29613240		7942.2	38895523		7935.8	7631665		7943.3	73917608			8015.6	9500387		7943.6	177000000		7944.9	350000000		7941	29655937		7943.8	365000000		7945	438000000		7944	416000000
	7936.5	6952803		7937.6	2658186		7941	4246590		7941.9	31684564		7942.3	41852754		7935.9	6428212		7943.4	75849691			8015.7	10591256		7943.7	181000000		7945	352000000		7941.1	33011709		7943.9	376000000		7945.1	439000000		7944.1	425000000
	7936.6	5668911		7937.7	2414688		7941.1	4857487		7942	33755888		7942.4	44791200		7936	5224758		7943.5	77787404			8015.8	11847985		7943.8	184000000		7945.1	354000000		7941.2	36367480		7944	387000000		7945.2	440000000		7944.2	433000000
	7936.7	4377061		7937.8	2171189		7941.2	5403074		7942.1	35827212		7942.5	47913566		7936.1	4446490		7943.6	79738969			8015.9	13309906		7943.9	186000000		7945.2	354000000		7941.3	57694299		7944.1	397000000		7945.3	441000000		7944.3	440000000
	7936.8	3075368		7937.9	1927690		7941.3	6063981		7942.2	37898536		7942.6	51338386		7936.2	4398434		7943.7	81613132			8016	14771827		7944	189000000		7945.3	355000000		7941.4	61410973		7944.2	405000000		7945.4	442000000		7944.4	447000000
	7936.9	1925390		7938	1684192		7941.4	6606531		7942.3	39897779		7942.7	54730222		7936.3	4358757		7943.8	83391539			8016.1	20929814		7944.1	61606336		7945.4	356000000		7941.5	65127646		7944.3	414000000		7945.5	442000000		7944.5	454000000
	7937	1968810		7938.1	1470758		7941.5	7149081		7942.4	41813558		7942.8	58122058		7936.4	4339694		7943.9	85169946			8016.2	23882845		7944.2	61553364		7945.5	356000000		7941.6	69185497		7944.4	421000000		7945.6	443000000		7944.6	460000000
	7937.1	2012230		7938.2	1331291		7941.6	7724250		7942.5	43740540		7942.9	61453131		7936.5	1000545		7944	86948353			8016.3	26835877		7944.3	61500391		7945.6	357000000		7941.7	75260771		7944.5	427000000		7945.7	442000000		7944.7	467000000
	7937.2	2055223		7938.3	1191823		7941.7	8396618		7942.6	46135159		7943	64686306		7936.6	916924		7944.1	88376189			8016.4	30718906		7944.4	61071207		7945.7	356000000		7941.8	84064611		7944.6	434000000		7945.8	438000000		7944.8	473000000
	7937.3	2097166		7938.4	1052356		7941.8	9167155		7942.7	48158458		7943.1	67866109		7936.7	833304		7944.2	89201959			8016.5	35491973		7944.5	195000000		7945.8	352000000		7941.9	92868452		7944.7	440000000		7945.9	433000000		7944.9	477000000
	7937.4	2108884		7938.5	912889		7941.9	9937691		7942.8	50181757		7943.2	71045911		7936.8	749684		7944.3	90027729			8016.6	40417820		7944.6	195000000		7945.9	348000000		7942	102000000		7944.8	446000000		7946	428000000		7945	478000000
	7937.5	2083210		7938.6	773421		7942	10708228		7942.9	52185769		7943.3	74213376		7936.9	666063		7944.4	90764019			8016.7	45267650		7944.7	195000000		7946	344000000		7942.1	110000000		7944.9	451000000		7946.1	424000000		7945.1	480000000
	7937.6	2057536		7938.7	633954		7942.1	11478764		7943	54071367		7943.4	77359650		7937	582443		7944.5	91360108			8016.8	50048978		7944.8	195000000		7946.1	340000000		7942.2	119000000		7945	453000000		7946.2	419000000		7945.2	481000000
	7937.7	2031863		7938.8	494487		7942.2	12249301		7943.1	55831970		7943.5	80403819		7937.1	498822		7944.6	91956196			8016.9	55175402		7944.9	194000000		7946.2	336000000		7942.3	129000000		7945.1	454000000		7946.3	414000000		7945.3	481000000
	7937.8	2006189		7938.9	355020		7942.3	12390059		7943.2	57592573		7943.6	83309492		7937.2	437924		7944.7	92552284			8017	60894493		7945	193000000		7946.3	331000000		7942.4	138000000		7945.2	455000000		7946.4	409000000		7945.4	482000000
	7937.9	1980515		7939.1	0		7942.4	13088031		7943.3	16527509		7943.7	86134208		7937.3	432926		7944.8	93148373			8017.1	68380101		7945.1	190000000		7946.4	327000000		7942.5	148000000		7945.3	456000000		7946.5	403000000		7945.5	482000000
	7938	1954841		7939.7	1599918		7942.5	13791704		7943.4	15232939		7943.8	88858770		7937.4	427928		7944.9	93332818			8017.2	74567684		7945.2	188000000		7946.5	321000000		7942.6	160000000		7945.4	456000000		7946.6	394000000		7945.6	482000000
	7938.1	1905320		7939.8	1554723		7942.6	14505169		7943.5	15452885		7943.9	91583332		7937.5	422931		7945	92810310			8017.3	81144784		7945.3	178000000		7946.6	313000000		7942.7	171000000		7945.5	456000000		7946.7	385000000		7945.7	480000000
	7938.2	1824117		7939.9	1509527		7942.7	16354081		7943.6	15692876		7944	94307894		7937.6	0		7945.1	92252086			8017.4	88839097		7945.4	176000000		7946.7	305000000		7942.8	183000000		7945.6	456000000		7946.8	376000000		7945.8	475000000
	7938.3	1742915		7940	1464332		7942.8	17188597		7943.7	63135522		7944.1	96706936		7940.5	5902414		7945.2	91649676			8017.5	96533410		7945.5	173000000		7946.8	297000000		7942.9	194000000		7945.7	454000000		7946.9	367000000		7945.9	470000000
	7938.4	1661713		7940.1	1534759		7942.9	18021470		7943.8	65572012		7944.2	98596566		7940.6	5966972		7945.3	90998829			8017.6	104000000		7945.6	170000000		7946.9	289000000		7943	205000000		7945.8	449000000		7947	358000000		7946	465000000
	7938.5	1580510		7940.2	1803758		7943	18870586		7943.9	66655202		7944.3	100000000		7940.7	6031530		7945.4	90228815			8017.7	112000000		7945.7	167000000		7947	281000000		7943.1	216000000		7945.9	444000000		7947.1	349000000		7946.1	460000000
	7938.6	1499308		7940.3	2072756		7943.1	19856796		7944	67738393		7944.4	102000000		7940.8	6096088		7945.5	89458802			8017.8	121000000		7945.8	170000000		7947.1	273000000		7943.2	226000000		7946	438000000		7947.2	340000000		7946.2	455000000
	7938.7	1418106		7940.4	2341755		7943.2	20725466		7944.1	68544935		7944.5	104000000		7940.9	6788320		7945.6	88688789			8017.9	129000000		7945.9	165000000		7947.2	265000000		7943.3	237000000		7946.1	433000000		7947.3	331000000		7946.3	450000000
	7938.8	1333197		7940.5	2610753		7943.3	2236959		7944.2	68882754		7944.6	105000000		7941	8558514		7945.7	87567908			8018	137000000		7946	161000000		7947.3	256000000		7943.4	249000000		7946.2	427000000		7947.4	320000000		7946.4	444000000
	7938.9	1243704		7940.6	2879752		7943.4	2393726		7944.3	69220572		7944.7	107000000		7941.1	10328707		7945.8	85849068			8018.1	145000000		7946.1	156000000		7947.4	247000000		7943.5	261000000		7946.3	421000000		7947.5	309000000		7946.5	437000000
	7939	900346		7940.7	3148750		7943.5	2552162		7944.4	69459290		7944.8	108000000		7941.2	12098901		7945.9	84135938			8018.2	153000000		7946.2	152000000		7947.5	237000000		7943.6	274000000		7946.4	415000000		7947.6	298000000		7946.6	428000000
	7939.1	819391		7940.8	3417749		7943.6	2716860		7944.5	69577911		7944.9	109000000		7941.3	14102109		7946	82422809			8018.3	163000000		7946.3	147000000		7947.6	227000000		7943.7	285000000		7946.5	407000000		7947.7	287000000		7946.7	418000000
	7939.2	738436		7940.9	3720638		7943.7	24287743		7944.6	69696532		7945	110000000		7941.4	15867304		7946.1	80709679			8018.4	173000000		7946.4	142000000		7947.7	218000000		7943.8	295000000		7946.6	397000000		7947.8	275000000		7946.8	409000000
	7939.3	657481		7941	4081731		7943.8	24988260		7944.7	69817305		7945.1	110000000		7941.5	17632500		7946.2	78938989			8018.5	183000000		7946.5	137000000		7947.8	208000000		7943.9	305000000		7946.7	387000000		7947.9	265000000		7946.9	399000000
	7939.4	576526		7941.1	4442824		7943.9	25688777		7944.8	69940019		7945.2	110000000		7941.6	21009693		7946.3	77026688			8018.6	192000000		7946.6	132000000		7947.9	199000000		7944	316000000		7946.8	377000000		7948	254000000		7947	390000000
	7939.6	0		7941.2	4803917		7944	26389294		7944.9	69745445		7945.3	110000000		7941.7	23719082		7946.4	75114387			8018.7	202000000		7946.7	127000000		7948	190000000		7944.1	326000000		7946.9	367000000		7948.1	244000000		7947.1	380000000
	7998.9	0		7941.3	5532980		7944.1	26967091		7945	69005964		7945.4	110000000		7941.8	27077394		7946.5	73033678			8018.8	211000000		7946.8	122000000		7948.1	180000000		7944.2	336000000		7947	357000000		7948.2	233000000		7947.2	370000000
	7999	263615		7941.4	5890782		7944.2	27334677		7945.1	68211223		7945.5	110000000		7941.9	30435706		7946.6	70648499			8018.9	220000000		7946.9	117000000		7948.2	171000000		7944.3	346000000		7947.1	347000000		7948.3	222000000		7947.3	360000000
	7999.1	318274		7941.5	6248584		7944.3	27702263		7945.2	67348118		7945.6	110000000		7942	33794019		7946.7	68263320			8019	229000000		7947	111000000		7948.3	161000000		7944.4	355000000		7947.2	337000000		7948.4	210000000		7947.4	348000000
	7999.2	372932		7941.6	6643877		7944.4	28050514		7945.3	66486078		7945.7	110000000		7942.1	37152331		7946.8	65878140			8019.1	239000000		7947.1	106000000		7948.4	152000000		7944.5	363000000		7947.3	326000000		7948.5	199000000		7947.5	336000000
	7999.3	427590		7941.7	7092734		7944.5	28373979		7945.4	65613341		7945.8	108000000		7942.2	40510644		7946.9	63492961			8019.2	250000000		7947.2	101000000		7948.5	143000000		7944.6	371000000		7947.4	314000000		7948.6	184000000		7947.6	324000000
	7999.4	482249		7941.8	7553927		7944.6	28697444		7945.5	64740603		7945.9	107000000		7942.3	44030613		7947	61107782			8019.3	260000000		7947.3	96111900		7948.6	134000000		7944.7	378000000		7947.5	301000000		7948.7	174000000		7947.7	311000000
	7999.5	536907		7941.9	8015120		7944.7	28955882		7945.6	63867866		7946	105000000		7942.4	47750574		7947.1	58674238			8019.4	269000000		7947.4	91266608		7948.7	125000000		7944.8	386000000		7947.6	289000000		7948.8	165000000		7947.8	300000000
	7999.6	591566		7942	8476313		7944.8	29284811		7945.7	62726306		7946.1	104000000		7942.5	51731850		7947.2	56163470			8019.5	278000000		7947.5	86421315		7948.8	116000000		7944.9	393000000		7947.7	277000000		7948.9	156000000		7947.9	289000000
	7999.7	653214		7942.1	8937506		7944.9	29469520		7945.8	61130266		7946.2	97032430		7942.6	56161059		7947.3	53701375			8019.6	287000000		7947.6	81576022		7948.9	108000000		7945	398000000		7947.8	265000000		7949	148000000		7948	278000000
	7999.8	723511		7942.2	9398699		7945	29406547		7945.9	59403384		7946.3	95773825		7942.7	60588186		7947.4	51234140			8019.7	296000000		7947.7	76730729		7949	101000000		7945.1	403000000		7947.9	253000000		7949.1	139000000		7948.1	266000000
	7999.9	793808		7942.3	9872664		7945.1	29308181		7946	57860567		7946.4	93740196		7942.8	65015313		7947.5	48766904			8019.8	305000000		7947.8	71885437		7949.1	93302017		7945.2	406000000		7948	242000000		7949.2	131000000		7948.2	254000000
	8000	864104		7942.4	10362429		7945.2	29166028		7946.1	56317750		7946.5	92222136		7942.9	69442440		7947.6	46299668			8019.9	314000000		7947.9	67293076		7949.2	85858178		7945.3	410000000		7948.1	230000000		7949.3	123000000		7948.3	243000000
	8000.1	934401		7942.5	10818335		7945.3	29022860		7946.2	54759245		7946.6	89959707		7943	73988638		7947.7	43832432			8020	323000000		7948	62979398		7949.3	74412288		7945.4	413000000		7948.2	219000000		7949.4	114000000		7948.4	231000000
	8000.2	1004697		7942.6	11216092		7945.4	28877192		7946.3	53162144		7946.7	92225201		7943.1	78682144		7947.8	41365196			8020.1	331000000		7948.1	58881457		7949.4	68437544		7945.5	416000000		7948.3	207000000		7949.5	106000000		7948.5	219000000
	8000.3	1074994		7942.7	11613850		7945.5	28731524		7946.4	51565044		7946.8	89758952		7943.2	83375650		7947.9	38701203			8020.2	338000000		7948.2	55298649		7949.5	62462800		7945.6	420000000		7948.4	195000000		7949.6	97587919		7948.6	207000000
	8000.4	1143653		7942.8	12011607		7945.6	28585855		7946.5	49867873		7946.9	87292704		7943.3	88067931		7948	36346671			8020.3	345000000		7948.3	51715840		7949.6	56488056		7945.7	422000000		7948.5	184000000		7949.7	90179970		7948.7	196000000
	8000.5	1364640		7942.9	12409364		7945.7	28317990		7946.6	47975193		7947	84826455		7943.4	92758109		7948.1	34085171			8020.4	352000000		7948.4	48133031		7949.7	51213075		7945.8	420000000		7948.6	168000000		7949.8	84287508		7948.8	185000000
	8000.6	1468029		7943	12810182		7945.8	27798120		7946.7	46082512		7947.1	82363836		7943.5	97447483		7948.2	32085236			8020.5	359000000		7948.5	44550222		7949.8	47148404		7945.9	419000000		7948.7	158000000		7949.9	78211563		7948.9	174000000
	8000.7	1571418		7943.1	13214785		7945.9	27226114		7946.8	44189831		7947.2	79949889		7943.6	102000000		7948.3	30085301			8020.6	367000000		7948.6	41173127		7949.9	43104745		7946	417000000		7948.8	148000000		7950	72135618		7949	164000000
	8000.8	1674808		7943.2	13619388		7946	26654109		7946.9	42297151		7947.3	77336255		7943.7	107000000		7948.4	28085367			8020.7	374000000		7948.7	38050528		7950	39061087		7946.1	415000000		7948.9	138000000		7950.1	66075498		7949.1	154000000
	8000.9	1778198		7943.3	2087554		7946.1	26082103		7947	40404470		7947.4	74295238		7943.8	112000000		7948.5	26085432			8020.8	380000000		7948.8	34927928		7950.1	35017428		7946.2	413000000		7949	130000000		7950.2	60029639		7949.2	144000000
	8001	1881587		7943.4	2203553		7946.2	25508821		7947.1	38493180		7947.5	71254222		7943.9	116000000		7948.6	24085498			8020.9	386000000		7948.9	32206932		7950.2	30973770		7946.3	411000000		7949.1	121000000		7950.3	53983781		7949.3	134000000
	8001.1	1979546		7943.5	2319551		7946.3	24932398		7947.2	36601113		7947.6	68213205		7944	121000000		7948.7	22085563			8021	390000000		7949	30163586		7950.3	26930111		7946.4	409000000		7949.2	113000000		7950.4	47937922		7949.4	125000000
	8001.2	2068402		7943.6	2435550		7946.4	24355975		7947.3	34800675		7947.7	65172188		7944.1	125000000		7948.8	20085628			8021.1	393000000		7949.1	28120240		7950.4	22886453		7946.5	406000000		7949.3	104000000		7950.5	42788525		7949.5	115000000
	8001.3	2157258		7943.7	14838884		7946.5	23676302		7947.4	33019478		7947.8	62131172		7944.2	129000000		7948.9	18310432			8021.2	396000000		7949.2	26076894		7950.5	6067036		7946.6	399000000		7949.4	96012128		7950.6	39178705		7949.6	105000000
	8001.4	2246113		7943.8	15035104		7946.6	22836332		7947.5	31238280		7947.9	59142934		7944.3	133000000		7949	16925394			8021.3	400000000		7949.3	24126267		7950.6	5581361		7946.7	393000000		7949.5	87554878		7950.7	35017889		7949.7	96425176
	8001.5	2334969		7943.9	15231324		7946.7	21996361		7947.6	29457082		7948	56234681		7944.4	137000000		7949.1	15540356			8021.4	403000000		7949.4	22290347		7950.7	5132144		7946.8	386000000		7949.6	79097627		7950.8	31585661		7949.8	89479169
	8001.6	2423825		7944	15427544		7946.8	21156391		7947.7	27675885		7948.1	53365027		7944.5	140000000		7949.2	14155319			8021.5	406000000		7949.5	20454426		7950.8	4772618		7946.9	379000000		7949.7	71568491		7950.9	28153432		7949.9	82563882
	8001.7	3686123		7944.1	15544297		7946.9	20316420		7947.8	25894687		7948.2	50499598		7944.6	144000000		7949.3	12770281			8021.6	410000000		7949.6	18618506		7950.9	4413093		7947	373000000		7949.8	65721667		7951	24721204		7950	75679459
	8001.8	4221142		7944.2	15524572		7947	19476450		7947.9	23802893		7948.3	47634170		7944.7	147000000		7949.4	11385243			8021.7	412000000		7949.7	11582160		7951	4053568		7947.1	366000000		7949.9	60092270		7951.1	21288976		7950.1	68833221
	8001.9	4732528		7944.3	15504848		7947.1	18635626		7948	22218114		7948.4	44768741		7944.8	150000000		7949.5	10000206			8021.8	413000000		7949.8	11638948		7951.1	3694042		7947.2	360000000		7950	54462873		7951.2	17856748		7950.2	61986982
	8002	11139114		7944.4	15460278		7947.2	17773959		7948.1	20720496		7948.5	41903312		7944.9	153000000		7949.6	8615168			8021.9	412000000		7949.9	11706937		7951.2	3334517		7947.3	353000000		7950.1	48833476		7951.3	14272718		7950.3	55140743
	8002.1	13028057		7944.5	15384972		7947.3	16894558		7948.2	19438854		7948.6	39109906		7945	155000000		7949.7	3883526			8022	411000000		7950	11749918		7951.3	2974991		7947.4	343000000		7950.2	43204078		7951.4	13292783		7950.4	48294505
	8002.2	14917000		7944.6	15309665		7947.4	16024527		7948.3	18157212		7948.7	36405600		7945.1	157000000		7949.8	3577351			8022.1	410000000		7950.1	11761959		7951.4	2615466		7947.5	333000000		7950.3	37574681		7951.5	12312847		7950.5	42432575
	8002.3	16799466		7944.7	15234358		7947.5	15154496		7948.4	16875570		7948.8	33701295		7945.2	158000000		7949.9	3332003			8022.2	409000000		7950.2	11774001		7951.5	2255940		7947.6	323000000		7950.4	31945284		7951.6	11400918		7950.6	38261091
	8002.4	18676095		7944.8	15159052		7947.6	14284465		7948.5	15593927		7948.9	30444745		7945.3	159000000		7950	3086655			8022.3	408000000		7950.3	11786043		7951.7	0		7947.7	314000000		7950.5	27211763		7951.7	10656300		7950.7	34188857
	8002.5	20654789		7944.9	15017176		7947.7	13414434		7948.6	14312285		7949	28162890		7945.4	161000000		7950.1	2841307			8022.4	407000000		7950.4	11798085		8012.9	0		7947.8	304000000		7950.6	24016810		7951.8	9911682		7950.8	30351786
	8002.6	22815880		7945	14760973		7947.8	12544403		7948.7	13030643		7949.1	26126849		7945.5	162000000		7950.2	2595958			8022.5	405000000		7950.5	11810127		8013.1	937977		7947.9	295000000		7950.7	20933627		7951.9	9167064		7950.9	26514714
	8002.7	24976972		7945.1	14475216		7947.9	11677640		7948.8	11749000		7949.2	24090809		7945.6	163000000		7950.3	2350610			8022.6	403000000		7950.6	11822169		8013.2	1143860		7948	286000000		7950.8	18125420		7952	8422446		7951	22677642
	8002.8	27138063		7945.2	14152897		7948	10814468		7948.9	10630811		7949.3	22054768		7945.7	164000000		7950.4	2105262			8022.7	400000000		7950.7	11756431		8013.3	1349742		7948.1	277000000		7950.9	15317212		7952.1	7677828		7951.1	18840570
	8002.9	29511136		7945.3	13830578		7948.1	10007555		7949	9787779		7949.4	20018728		7945.8	163000000		7950.5	1859914			8022.8	394000000		7950.8	11616293		8013.4	1555625		7948.2	265000000		7951	12509005		7952.2	6933210		7951.2	15003499
	8003	32426979		7945.4	13508259		7948.2	9299175		7949.1	8944748		7949.5	17982687		7945.9	162000000		7950.6	1614566			8022.9	389000000		7950.9	11476155		8013.5	1761507		7948.3	254000000		7951.1	9700798		7952.3	6188592		7951.3	10931006
	8003.1	35342822		7945.5	13185940		7948.3	8590794		7949.2	8101716		7949.6	15946647		7946	160000000		7950.7	1400388			8023	384000000		7951	11336017		8013.6	1967390		7948.4	244000000		7951.2	6892590		7952.4	5443974		7951.4	9044537
	8003.2	38259557		7945.6	12863620		7948.4	7882414		7949.3	7258684		7949.7	14185788		7946.1	159000000		7950.8	1262894			8023.1	379000000		7951.1	11195879		8013.7	2210207		7948.5	233000000		7951.3	4118079		7952.5	4788203		7951.5	7997356
	8003.3	41266170		7945.7	12507655		7948.5	7174034		7949.4	6415652		7949.8	12897522		7946.2	158000000		7950.9	1125401			8023.2	373000000		7951.2	11055741		8013.8	2486308		7948.6	216000000		7951.4	3733466		7952.6	4351017		7951.6	7072103
	8003.4	44425245		7945.8	12069023		7948.6	6483328		7949.5	5572621		7949.9	11609257		7946.3	156000000		7951	987908			8023.3	367000000		7951.3	10915603		8013.9	2762409		7948.7	208000000		7951.5	3348854		7952.7	3913830		7951.7	6446819
	8003.5	47568138		7945.9	11599605		7948.7	5814486		7949.6	4729589		7950	10320992		7946.4	155000000		7951.1	850415			8023.4	361000000		7951.4	10670011		8014	3038510		7948.8	199000000		7951.6	3054557		7952.8	3476644		7951.8	5821534
	8003.6	50696449		7946	11130187		7948.8	5145645		7949.7	2147116		7950.1	9032726		7946.5	153000000		7951.2	712922			8023.5	355000000		7951.5	10293958		8014.1	3314612		7948.9	191000000		7951.7	2982458		7952.9	3039457		7951.9	5196250
	8003.7	53824760		7946.1	10660769		7948.9	4431303		7949.8	2036809		7950.2	7744461		7946.6	149000000		7951.3	575428			8023.6	349000000		7951.6	9041906		8014.2	3590713		7949	182000000		7951.8	2910359		7953	2602270		7952	4570966
	8003.8	57110339		7946.2	10191352		7949	3980462		7949.9	1931540		7950.3	6456195		7946.7	146000000		7951.4	437935			8023.7	340000000		7951.7	8833819		8014.3	3874801		7949.1	174000000		7951.9	2838260		7953.1	2165084		7952.1	3945682
	8003.9	60804391		7946.3	9721934		7949.1	3529621		7950	1826271		7950.4	5167930		7946.8	142000000		7951.5	300442			8023.8	332000000		7951.8	8625731		8014.4	4688288		7949.2	165000000		7952	2766161		7953.2	1727897		7952.2	3320398
	8004	64525118		7946.4	9252516		7949.2	3078780		7950.1	1721002		7950.6	0		7946.9	139000000		7951.7	0			8023.9	324000000		7951.9	8417644		8014.5	5246634		7949.3	156000000		7952.1	2694062		7953.3	1290710		7952.3	2695114
	8004.1	68245608		7946.5	8778366		7949.3	2650784		7950.2	1615732		7951.8	181971		7947	135000000		8008.2	0			8024	316000000		7952	8209556		8014.6	5804979		7949.4	148000000		7952.2	2621962		7953.5	0		7952.4	2069829
	8004.2	71976832		7946.6	8301969		7949.4	2251052		7950.3	1510463		7951.9	179770		7947.1	132000000		8008.3	2994452			8024.1	308000000		7952.1	7937798		8014.7	6363324		7949.5	139000000		7952.3	2549863		8014.7	0		7952.6	0
	8004.3	75708056		7946.7	7825572		7949.5	1851320		7950.4	1405194		7952	177568		7947.2	128000000		8008.4	2883933			8024.2	300000000		7952.2	7587270		8014.8	6921670		7949.6	130000000		7952.4	2477764		8014.9	894067		8015	0
	8004.4	79439280		7946.8	7349174		7949.6	1451588		7950.5	1299925		7952.1	176554		7947.3	124000000		8008.5	2773415			8024.3	292000000		7952.3	7236743		8014.9	7443108		7949.7	122000000		7952.5	2449217		8015	1010663		8015.1	1740405
	8004.5	83170504		7946.9	6872777		7949.7	288258		7950.6	1194656		7952.2	177008		7947.4	120000000		8008.6	2662896			8024.4	284000000		7952.4	6886216		8015	7931290		7949.8	115000000		7952.6	2527815		8015.1	2918050		8015.2	2379009
	8004.6	86937249		7947	6396379		7949.8	218072		7950.7	1097534		7952.3	177462		7947.5	115000000		8008.7	2552378			8024.5	276000000		7952.5	6535688		8015.1	8507174		7949.9	108000000		7952.7	2606413		8015.2	3661648		8015.3	7046160
	8004.7	90738519		7947.1	5919982		7949.9	147886		7950.8	1020458		7952.4	177916		7947.6	110000000		8008.8	2441859			8024.6	266000000		7952.6	6185160		8015.2	9191560		7950	101000000		7952.8	2685012		8015.3	7357009		8015.4	8990377
	8004.8	94526763		7947.2	5446586		7950.1	0		7950.9	943381		7952.5	178370		7947.7	105000000		8008.9	2331341			8024.7	256000000		7952.7	5834633		8015.3	15085876		7950.1	93719627		7952.9	2763610		8015.4	9110169		8015.5	10934593
	8004.9	98216219		7947.3	5010076		7999.2	0		7951	866305		7952.6	178824		7947.8	101000000		8009	2220822			8024.8	247000000		7952.8	5480010		8015.4	17315028		7950.2	86587536		7953	2842208		8015.5	12121137		8015.6	12878809
	8005	102000000		7947.4	4630541		7999.3	223665		7951.1	789228		7952.7	179278		7947.9	95993304		8009.1	2110304			8024.9	237000000		7952.9	5120320		8015.5	19471474		7950.3	79455446		7953.1	2920806		8015.6	15524120		8015.7	14823026
	8005.1	105000000		7947.5	4251005		7999.4	265978		7951.2	712152		7952.9	0		7948	91307067		8009.2	2001806			8025	228000000		7953	4760631		8015.6	21562401		7950.4	72323355		7953.2	2999405		8015.7	18927103		8015.8	16952397
	8005.2	109000000		7947.6	3871469		7999.5	308291		7951.3	635075		8001.6	0		7948.1	86618795		8009.3	1898282			8025.1	219000000		7953.1	4400941		8015.7	23653329		7950.5	66108634		7953.3	3078003		8015.8	22508135		8015.9	19310830
	8005.3	112000000		7947.7	3491933		7999.6	350604		7951.4	557999		8001.7	143152		7948.2	81927028		8009.4	1794757			8025.2	210000000		7953.2	4041252		8015.8	25812356		7950.6	61469394		7953.4	3155351		8015.9	26309438		8016	21669264
	8005.4	116000000		7947.8	3112397		7999.7	392917		7951.5	480922		8001.8	169586		7948.3	77235260		8009.5	1691232			8025.3	201000000		7953.3	3681562		8015.9	28055633		7950.7	56781444		7953.5	3229624		8016	30110741		8016.1	27190526
	8005.5	120000000		7947.9	2745604		7999.8	435230		7951.7	0		8001.9	196019		7948.4	72543492		8009.6	1587707			8025.4	193000000		7953.4	3321873		8016	30298909		7950.8	51973656		7953.6	3303898		8016.1	35790592		8016.2	31006078
	8005.6	123000000		7948	2394574		7999.9	477544		8002.4	0		8002	222453		7948.5	67851725		8009.7	1484183			8025.5	184000000		7953.5	3000655		8016.1	32804451		7950.9	47165868		7953.7	3378171		8016.2	40631895		8016.3	34821631
	8005.7	126000000		7948.1	2087664		8000	519857		8002.5	621180		8002.1	248887		7948.6	63278859		8009.8	1380658			8025.6	175000000		7953.6	2727031		8016.2	35831047		7951	42358080		7953.8	3452444		8016.3	45473198		8016.4	40217363
	8005.8	128000000		7948.2	1856525		8000.1	567884		8002.6	739774		8002.2	275320		7948.7	58853089		8009.9	1277133			8025.7	162000000		7953.7	2453408		8016.3	38857643		7951.1	37550291		7953.9	3526717		8016.4	50787445		8016.5	46126364
	8005.9	130000000		7948.3	1625385		8000.2	625726		8002.7	858369		8002.3	301754		7948.8	54427320		8010	1173608			8025.8	155000000		7953.8	2179785		8016.4	56039668		7951.2	32742503		7954	3600990		8016.5	57396188		8016.6	52205339
	8006	133000000		7948.4	1394246		8000.3	683568		8002.8	976963		8002.4	328188		7948.9	50262393		8010.1	1078106			8025.9	147000000		7953.9	1906161		8016.5	61983961		7951.3	28816155		7954.1	3675263		8016.6	64166946		8016.7	59173850
	8006.1	136000000		7948.5	1163106		8000.4	741410		8002.9	2269131		8002.5	358089		7949	46545433		8010.2	1002341			8026	140000000		7954	1632538		8016.6	67944384		7951.4	26403584		7954.2	3749536		8016.7	70902320		8016.8	65452945
	8006.2	138000000		7948.6	606536		8000.5	799252		8003	2784587		8002.6	393946		7949.1	42828473		8010.3	926576			8026.1	132000000		7954.1	1358914		8016.7	73831785		7951.5	23991013		7954.3	3799637		8016.8	77605808		8016.9	72098427
	8006.3	141000000		7948.7	456138		8000.6	857094		8003.1	3300043		8002.7	429804		7949.2	39111514		8010.4	850811			8026.2	125000000		7954.3	0		8016.8	79653383		7951.6	21534948		7954.4	3790267		8016.9	84489759		8017	79012161
	8006.4	143000000		7948.8	305741		8000.7	914936		8003.2	4149100		8002.8	465661		7949.3	35556176		8010.5	775046			8026.3	117000000		8014.7	0		8016.9	85727809		7951.7	18971878		7954.5	3780898		8017	91683637		8017.1	86000549
	8006.5	145000000		7948.9	209740		8000.8	972778		8003.3	4718831		8002.9	501518		7949.4	32200788		8010.6	699281			8026.4	111000000		8014.9	1060765		8017	92236438		7951.8	16408809		7954.6	3771529		8017.1	98930909		8017.2	93284342
	8006.6	146000000		7949	207162		8000.9	1032049		8003.4	5316306		8003	537375		7949.5	28845400		8010.7	623516			8026.5	105000000		8015	1291080		8017.1	99674158		7951.9	13845739		7954.7	3762159		8017.2	106000000		8017.3	101000000
	8006.7	147000000		7949.1	204584		8001	1093772		8003.5	5913780		8003.1	573232		7949.6	25490012		8010.8	547751			8026.6	98733840		8015.1	4132904		8017.2	106000000		7952	11282669		7954.8	3752790		8017.3	114000000		8017.4	110000000
	8006.8	147000000		7949.2	202005		8001.1	1155496		8003.6	6511255		8003.2	774201		7949.7	22507826		8010.9	471986			8026.7	92488144		8015.2	4928490		8017.3	113000000		7952.1	9024210		7954.9	3743420		8017.4	123000000		8017.5	120000000
	8006.9	148000000		7951.7	137546		8001.2	1217220		8003.7	7108730		8003.3	821944		7949.8	20166577		8011	428916			8026.8	86237700		8015.3	8314845		8017.4	121000000		7952.2	8805956		7955	3734051		8017.5	132000000		8017.6	129000000
	8007	149000000		7951.8	134967		8001.3	1278943		8003.8	7782822		8003.4	871127		7949.9	17825328		8011.1	466281			8026.9	79955766		8015.4	10041170		8017.5	130000000		7952.3	8587703		7955.1	3724682		8017.6	142000000		8017.7	138000000
	8007.1	149000000		7951.9	132389		8001.4	1340667		8003.9	8646542		8003.5	920310		7950	14373371		8011.2	503646			8027	73673833		8015.5	13468887		8017.6	138000000		7952.4	8369450		7955.2	3691186		8017.7	151000000		8017.8	148000000
	8007.2	150000000		7952	129811		8001.5	1402390		8004	9511664		8003.6	969492		7950.1	12600592		8011.3	541011			8027.1	67460859		8015.6	17362011		8017.7	146000000		7952.5	8129257		7955.3	3598333		8017.8	160000000		8017.9	157000000
	8007.3	150000000		7952.1	127719		8001.6	1464114		8004.1	10433314		8003.7	1018676		7950.2	10827814		8011.4	578376			8027.2	62027395		8015.7	21255135		8017.8	154000000		7952.6	7835092		7955.4	3505481		8017.9	169000000		8018	166000000
	8007.4	150000000		7952.2	126463		8001.7	1520610		8004.2	11317908		8003.8	1067858		7950.3	9055035		8014.3	0			8027.3	57873450		8015.8	27550174		8017.9	162000000		7952.7	7540926		7955.5	3412628		8018	178000000		8018.1	175000000
	8007.5	149000000		7952.3	125206		8001.8	1568130		8004.3	12202502		8003.9	1115889		7950.4	7282257		8014.4	266953			8027.4	53719506		8015.9	32290766		8018	170000000		7952.8	7246761		7955.6	3319776		8018.1	186000000		8018.2	185000000
	8007.6	148000000		7952.4	123950		8001.9	1615650		8004.4	13087096		8004	1162493		7950.6	0		8014.5	595151			8027.5	49565562		8016	37031359		8018.1	177000000		7952.9	6952595		7955.7	3226923		8018.2	196000000		8018.3	196000000
	8007.7	146000000		7952.5	122694		8002	2461158		8004.5	13971690		8004.1	1205822		8008.2	0		8014.6	702244			8027.6	45411617		8016.1	42075418		8018.2	186000000		7953	6658430		7955.8	3134070		8018.3	206000000		8018.4	207000000
	8007.8	145000000		7952.6	121438		8002.1	2754413		8004.6	14852087		8004.2	1243527		8008.3	17103267		8014.7	809337			8027.7	41257673		8016.2	47770573		8018.3	195000000		7953.1	6364264		7955.9	3041218		8018.4	216000000		8018.5	218000000
	8007.9	143000000		7952.7	120182		8002.2	3047668		8004.7	15784982		8004.3	1281232		8008.4	16971797		8014.8	916429			8027.8	37103728		8016.3	53465729		8018.4	204000000		7953.2	6070098		7956	2948366		8018.5	226000000		8018.6	229000000
	8008	142000000		7952.8	118926		8002.3	3340923		8004.8	16859807		8004.4	1318937		8008.5	16840327		8014.9	1023522			8027.9	32950611		8016.4	59759162		8018.5	213000000		7953.3	5775933		7956.1	2845331		8018.6	235000000		8018.7	238000000
	8008.1	141000000		7952.9	116587		8002.4	3634178		8004.9	17920160		8004.5	1356642		8008.6	16708856		8015	1130615			8028	28802978		8016.5	67766108		8018.6	221000000		7953.4	5485428		7956.2	2717247		8018.7	244000000		8018.8	248000000
	8008.2	139000000		7953	112391		8002.5	3916483		8005	18955657		8004.6	1391973		8008.7	16577386		8015.1	1246688			8028.1	25251086		8016.6	76071977		8018.7	228000000		7953.5	5203930		7956.3	2589162		8018.8	252000000		8018.9	258000000
	8008.3	137000000		7953.1	108194		8002.6	4179982		8005.1	19991792		8004.7	2311226		8008.8	16445916		8015.2	1373870			8028.2	23284698		8016.7	84336472		8018.8	236000000		7953.6	4922431		7956.4	2461078		8018.9	261000000		8019	268000000
	8008.4	134000000		7953.2	103998		8002.7	4443481		8005.2	21030332		8004.8	2685852		8008.9	16314446		8015.3	1507963			8028.3	21318312		8016.8	92563683		8018.9	244000000		7953.7	4640932		7956.5	2332994		8019	270000000		8019.1	278000000
	8008.5	131000000		7953.3	99801		8002.8	4706979		8005.3	22060101		8004.9	3053731		8009	16182976		8015.4	1653923			8028.4	19351924		8016.9	101000000		8019	252000000		7953.8	4359434		7956.6	2204909		8019.1	279000000		8019.2	289000000
	8008.6	128000000		7953.4	95604		8002.9	5016370		8005.4	23079018		8005	3410019		8009.1	16051506		8015.5	1799883			8028.5	17385538		8017	110000000		8019.1	259000000		7953.9	4077935		7956.7	2076825		8019.2	288000000		8019.3	299000000
	8008.7	125000000		7953.5	91408		8003	5438666		8005.5	24097936		8005.1	3949326		8009.2	15856098		8015.6	1945844			8028.6	15419151		8017.1	118000000		8019.2	267000000		7954	3796437		7956.8	1948741		8019.3	296000000		8019.4	308000000
	8008.8	122000000		7953.6	87211		8003.1	5860962		8005.6	24938435		8005.2	4334343		8009.3	15503389		8015.7	2091804			8028.7	13452764		8017.2	127000000		8019.3	275000000		7954.1	3514938		7956.9	1820656		8019.4	303000000		8019.5	317000000
	8008.9	118000000		7953.8	0		8003.2	6283257		8005.7	25945232		8005.3	4716539		8009.4	15150680		8015.8	2240014			8028.8	11486377		8017.3	137000000		8019.4	281000000		7954.2	3233440		7957	1697073		8019.5	310000000		8019.6	326000000
	8009	115000000		8001.6	0		8003.3	6692384		8005.8	26899198		8005.4	5095244		8009.5	14797971		8015.9	2391007			8028.9	9519990		8017.4	149000000		8019.5	287000000		7954.3	2973089		7957.1	1584564		8019.6	317000000		8019.7	335000000
	8009.1	112000000		8001.7	465865		8003.4	7078894		8005.9	27853165		8005.5	5473948		8009.6	14445262		8016	4839163			8029	8055211		8017.5	160000000		8019.6	294000000		7954.4	2764767		7957.2	1472055		8019.7	324000000		8019.8	344000000
	8009.2	109000000		8001.8	553667		8003.5	7465404		8006	28796722		8005.6	5921514		8009.7	14092553		8016.1	5029161			8029.1	7923817		8017.6	171000000		8019.7	300000000		7954.5	2556444		7957.3	1359546		8019.8	331000000		8019.9	352000000
	8009.3	105000000		8001.9	641468		8003.6	7851914		8006.1	29969341		8005.7	6530474		8009.8	13739845		8016.2	5221978			8029.2	8095760		8017.7	183000000		8019.8	306000000		7954.6	2348122		7957.4	1247037		8019.9	338000000		8020	361000000
	8009.4	101000000		8002	1761496		8003.7	8238424		8006.2	30911629		8005.8	7125660		8009.9	13387136		8016.3	5414794			8029.3	8267703		8017.8	194000000		8019.9	313000000		7954.7	2139800		7957.5	1134528		8020	345000000		8020.1	368000000
	8009.5	97593411		8002.1	2170865		8003.8	8658924		8006.3	31853918		8005.9	7720846		8010	13034427		8016.4	5790229			8029.4	8439647		8017.9	205000000		8020	318000000		7954.8	1931477		7957.6	1022019		8020.1	349000000		8020.2	374000000
	8009.6	93743307		8002.2	2580234		8003.9	9292137		8006.4	32796207		8006	8313657		8010.1	12650371		8016.5	6606623			8029.5	8163350		8018	217000000		8020.1	322000000		7954.9	1723155		7957.7	909510		8020.2	352000000		8020.3	380000000
	8009.7	89981526		8002.3	2989602		8004	9810664		8006.5	33635875		8006.1	8905732		8010.2	12189195		8016.6	7412725			8029.6	8311330		8018.1	228000000		8020.2	325000000		7955	1514833		7957.8	797001		8020.3	356000000		8020.4	386000000
	8009.8	86371431		8002.4	3398971		8004.1	10318069		8006.6	34250318		8006.2	9506086		8010.3	11728019		8016.7	8218826			8029.7	8459311		8018.2	239000000		8020.3	328000000		7955.1	1306510		7958	0		8020.4	359000000		8020.5	392000000
	8009.9	82761336		8002.5	4147017		8004.2	10806370		8006.7	34855991		8006.3	10106440		8010.4	11266842		8016.8	9024928			8029.8	8607291		8018.3	252000000		8020.4	331000000		7955.3	0		8012	0		8020.5	363000000		8020.6	398000000
	8010	79151241		8002.6	4655507		8004.3	11294672		8006.8	35450812		8006.4	10706794		8010.5	10805666		8016.9	9824660			8029.9	8755271		8018.4	265000000		8020.5	334000000		8014.7	0		8012.1	278631		8020.6	367000000		8020.7	404000000
	8010.1	75530987		8002.7	5163997		8004.4	11782974		8006.9	36045634		8006.5	11353404		8010.6	10344490		8017	10613454			8030	8903251		8018.5	277000000		8020.6	337000000		8014.9	1016066		8012.2	280366		8020.7	370000000		8020.8	409000000
	8010.2	71875188		8002.8	5672486		8004.5	12271275		8007	6770215		8006.6	12118824		8010.7	9883314		8017.1	11402248			8030.1	8272889		8018.6	289000000		8020.7	340000000		8015	1413145		8012.3	282102		8020.8	373000000		8020.9	414000000
	8010.3	68224802		8002.9	6241306		8004.6	12759881		8007.1	6701543		8006.7	12883091		8010.8	9422138		8017.2	12173723			8030.2	8728089		8018.7	300000000		8020.8	343000000		8015.1	3135293		8012.4	283837		8020.9	375000000		8021	416000000
	8010.4	64574416		8003	6958548		8004.7	13252341		8007.2	6631055		8006.8	13645933		8010.9	8960962		8017.3	13038500			8030.3	9183288		8018.8	312000000		8020.9	345000000		8015.2	4057484		8012.5	285572		8021	375000000		8021.1	418000000
	8010.5	61040854		8003.1	7675790		8004.8	13753359		8007.3	6529499		8006.9	14408774		8011	8507598		8017.4	14185533			8030.4	9638488		8018.9	323000000		8021	344000000		8015.3	9536426		8012.6	287307		8021.1	374000000		8021.2	420000000
	8010.6	57707922		8003.2	8403748		8004.9	14249022		8007.4	38772999		8007	2038620		8011.1	8073454		8017.5	15332566			8030.5	10093688		8019	335000000		8021.1	342000000		8015.4	11925033		8012.7	289042		8021.2	373000000		8021.3	422000000
	8010.7	54374991		8003.3	9147969		8005	14735490		8007.5	38857601		8007.1	2038097		8011.2	7639310		8017.6	16479598			8030.6	10548887		8019.1	346000000		8021.2	341000000		8015.5	15311666		8012.8	290777		8021.3	372000000		8021.4	423000000
	8010.8	51042060		8003.4	9897352		8005.1	15221957		8007.6	38942203		8007.2	2039648		8011.3	7205166		8017.7	17613147			8030.7	11004087		8019.2	357000000		8021.3	340000000		8015.6	19460802		8012.9	292512		8021.4	371000000		8021.5	425000000
	8010.9	47733313		8003.5	10646736		8005.2	15708425		8007.7	39026805		8007.3	2037923		8011.4	6771022		8017.8	18723538			8030.8	11459286		8019.3	367000000		8021.4	339000000		8015.7	23609938		8013	294247		8021.5	370000000		8021.6	427000000
	8011	44620613		8003.6	11396119		8005.3	16193232		8007.8	39111407		8007.4	18233640		8011.5	6336879		8017.9	19813323			8030.9	11914486		8019.4	376000000		8021.5	338000000		8015.8	27916162		8013.1	301453		8021.6	369000000		8021.7	428000000
	8011.1	41903004		8003.7	12145502		8005.4	16675985		8007.9	39196008		8007.5	19033809		8011.6	5902735		8018	20877618			8031	12369685		8019.5	385000000		8021.6	337000000		8015.9	32416723		8013.2	329238		8021.7	368000000		8021.8	429000000
	8011.2	39134178		8003.8	12939674		8005.5	17158738		8008	39280610		8007.6	18759637		8011.7	5468591		8018.1	22068767			8031.1	12818852		8019.6	394000000		8021.7	335000000		8016	36917284		8013.3	357023		8021.8	366000000		8021.9	426000000
	8011.3	35512149		8003.9	13846676		8005.6	17601647		8008.1	39349971		8007.7	19517972		8011.8	5034447		8018.2	23277235			8031.2	13245322		8019.7	404000000		8021.8	333000000		8016.1	41859940		8013.4	384809		8021.9	361000000		8022	424000000
	8011.4	33207751		8004	14756942		8005.7	17947724		8008.2	39389835		8007.8	20114336		8011.9	4629287		8018.3	24686753			8031.3	13671793		8019.8	413000000		8021.9	328000000		8016.2	47481395		8013.5	412594		8022	356000000		8022.1	422000000
	8011.5	30903353		8004.1	15656412		8005.8	18295845		8008.3	39283743		8007.9	20872267		8012	4295432		8018.4	26096272			8031.4	14098263		8019.9	422000000		8022	323000000		8016.3	53102851		8014.1	0		8022.1	351000000		8022.2	419000000
	8011.6	27969965		8004.2	16537344		8005.9	18643966		8008.4	38818571		8008	21630197		8012.1	3961577		8018.5	27768769			8031.5	14524734		8020	430000000		8022.1	318000000		8016.4	59168465		8014.3	552007		8022.2	346000000		8022.3	417000000
	8011.7	25821882		8004.3	17418276		8006	18988856		8008.5	38353399		8008.1	23670452		8012.2	3627723		8018.6	29180971			8031.6	14951204		8020.1	436000000		8022.2	314000000		8016.5	66444833		8014.4	789480		8022.3	341000000		8022.4	414000000
	8011.8	23673800		8004.4	18299208		8006.1	19329749		8008.6	37888227		8008.2	24462848		8012.3	3293868		8018.7	30571656			8031.7	15377674		8020.2	440000000		8022.3	309000000		8016.6	73867223		8014.5	1026952		8022.4	336000000		8022.5	412000000
	8011.9	21771220		8004.5	19180140		8006.2	19670642		8008.7	37423054		8008.3	25197017		8012.4	2960013		8018.8	31962342			8031.8	15804145		8020.3	445000000		8022.4	304000000		8016.7	81299005		8014.6	1264425		8022.5	331000000		8022.6	409000000
	8012	20472626		8004.6	20051008		8006.3	20011534		8008.8	36658360		8008.4	25787938		8012.5	2626159		8018.9	33353027			8031.9	16230616		8020.4	449000000		8022.5	299000000		8016.8	88739249		8014.7	1501898		8022.6	326000000		8022.7	405000000
	8012.1	19162566		8004.7	20914193		8006.4	20352427		8008.9	36235121		8008.5	25903732		8012.6	2292304		8019	34743713			8032	16657086		8020.5	454000000		8022.6	294000000		8016.9	96432497		8014.8	1739370		8022.7	321000000		8022.8	399000000
	8012.2	17809370		8004.8	21789111		8006.5	20627844		8009	35818434		8008.6	26530510		8012.7	1958449		8019.1	36158573			8032.1	17039090		8020.6	458000000		8022.7	289000000		8017	105000000		8014.9	2060180		8022.8	313000000		8022.9	394000000
	8012.3	16456175		8004.9	22641379		8006.6	20737330		8009.1	35399962		8008.7	27157288		8012.8	1734174		8019.2	37627580			8032.2	18349057		8020.7	462000000		8022.8	281000000		8017.1	113000000		8015	2456089		8022.9	306000000		8023	388000000
	8012.4	15102979		8005	23454750		8006.7	20843108		8009.2	34845696		8008.8	27784066		8012.9	1779489		8019.3	39074991			8032.3	18587745		8020.8	466000000		8022.9	274000000		8017.2	121000000		8015.1	2851998		8023	298000000		8023.1	382000000
	8012.5	13749784		8005.1	24268121		8006.8	20944298		8009.3	33973868		8008.9	28746010		8013	1824803		8019.4	40489370			8032.4	18826432		8020.9	468000000		8023	267000000		8017.3	129000000		8015.2	3247907		8023.1	291000000		8023.2	376000000
	8012.6	12396588		8005.2	25081493		8006.9	21045489		8009.4	33102039		8009	29346355		8013.1	1870117		8019.5	41903751			8032.5	19065120		8021	467000000		8023.1	260000000		8017.4	139000000		8015.3	6556585		8023.2	283000000		8023.3	370000000
	8012.7	11043393		8005.3	25874134		8007	21146679		8009.5	32230211		8009.1	29942457		8013.2	1915432		8019.6	43318130			8032.6	19305315		8021.1	466000000		8023.2	253000000		8017.5	148000000		8015.4	7968481		8023.3	275000000		8023.4	365000000
	8012.8	9921247		8005.4	26641129		8007.1	20828656		8009.6	31358382		8009.2	30415514		8014.4	0		8019.7	44735286			8032.7	19549220		8021.2	465000000		8023.3	246000000		8017.6	158000000		8015.5	11000420		8023.4	268000000		8023.5	358000000
	8012.9	9367530		8005.5	27408124		8007.2	20933999		8009.7	30502509		8009.3	30625116		8014.5	435462		8019.8	46154943			8032.8	19793126		8021.3	464000000		8023.4	239000000		8017.7	168000000		8015.6	14481802		8023.5	259000000		8023.6	352000000
	8013	8813814		8005.6	28122840		8007.3	21055255		8009.8	29674039		8009.4	30834720		8014.6	701730		8019.9	47574601			8032.9	20037031		8021.4	463000000		8023.5	232000000		8017.8	177000000		8015.7	17963183		8023.6	252000000		8023.7	344000000
	8013.1	8254554		8005.7	28681982		8007.4	21522942		8009.9	28845569		8009.5	31044323		8014.7	967999		8020	48893661			8033	20280936		8021.5	461000000		8023.6	225000000		8017.9	186000000		8015.8	22363216		8023.7	243000000		8023.8	336000000
	8013.2	7674440		8005.8	29194832		8007.5	21367530		8010	28017098		8009.6	31253926		8014.8	1234267		8020.1	49964670			8033.1	20464194		8021.6	460000000		8023.7	217000000		8018	195000000		8015.9	26219204		8023.8	235000000		8023.9	327000000
	8013.3	7094326		8005.9	29707682		8007.6	21212118		8010.1	27116311		8009.7	31473574		8014.9	1500535		8020.2	51055390			8033.2	20419305		8021.7	458000000		8023.8	209000000		8018.1	205000000		8016	30075192		8023.9	226000000		8024	319000000
	8013.4	6514212		8006	30195830		8007.7	20868976		8010.2	26035987		8009.8	31710473		8015	1766804		8020.3	52134753			8033.3	20374416		8021.8	455000000		8023.9	201000000		8018.2	215000000		8016.1	34185240		8024	218000000		8024.1	311000000
	8013.5	5934099		8006.1	30653418		8007.8	20712165		8010.3	24955663		8009.9	31947372		8015.1	2033072		8020.4	53203883			8033.4	20329527		8021.9	448000000		8024	193000000		8018.3	225000000		8016.2	38725038		8024.1	210000000		8024.2	303000000
	8013.6	5353985		8006.2	31111006		8007.9	20555354		8010.4	23875339		8010	32184272		8015.2	2299340		8020.5	54273013			8033.5	20276613		8022	442000000		8024.1	186000000		8018.4	235000000		8016.3	43264836		8024.2	202000000		8024.3	296000000
	8013.7	4924168		8006.3	31568594		8008	20398542		8010.5	22836680		8010.1	32146649		8015.3	2642958		8020.6	55342143			8033.6	20203956		8022.1	436000000		8024.2	179000000		8018.5	245000000		8016.4	48362787		8024.3	194000000		8024.4	288000000
	8013.8	4864113		8006.4	32026181		8008.1	20240656		8010.6	21869574		8010.2	31901159		8015.4	3119413		8020.7	56420211			8033.7	20131300		8022.2	429000000		8024.3	171000000		8018.6	254000000		8016.5	54947182		8024.4	186000000		8024.5	280000000
	8013.9	4804057		8006.5	32366396		8008.2	20081440		8010.7	20902469		8010.3	31655668		8015.5	3595868		8020.8	57509335			8033.8	20058643		8022.3	423000000		8024.4	164000000		8018.7	262000000		8016.6	61671710		8024.5	177000000		8024.6	270000000
	8014	4744002		8006.6	32434768		8008.3	19850067		8010.8	19935364		8010.4	31410178		8015.6	4072324		8020.9	58395720			8033.9	19985986		8022.4	416000000		8024.5	157000000		8018.8	271000000		8016.7	68324945		8024.6	169000000		8024.7	261000000
	8014.1	4685396		8006.7	32482292		8008.4	19441170		8010.9	18402183		8010.5	31164688		8015.7	4548779		8021	58817368			8034	19913329		8022.5	409000000		8024.6	150000000		8018.9	279000000		8016.8	74913938		8024.7	161000000		8024.8	251000000
	8014.2	4632243		8006.8	32504025		8008.5	19032274		8011	17445641		8010.6	30919198		8015.8	5025235		8021.1	59240709			8034.1	19787135		8022.6	403000000		8024.7	142000000		8019	288000000		8016.9	81686540		8024.8	153000000		8024.9	238000000
	8014.3	4579090		8006.9	32525759		8008.6	18623378		8011.1	16495480		8010.7	30673708		8015.9	5501690		8021.2	59670418			8034.2	19459539		8022.7	395000000		8024.8	135000000		8019.1	296000000		8017	88774473		8024.9	143000000		8025	230000000
	8014.4	4525937		8007	32547492		8008.7	18214482		8011.2	15534659		8010.8	30428218		8016	9162378		8021.3	60100126			8034.3	19131943		8022.8	385000000		8024.9	124000000		8019.2	304000000		8017.1	95862405		8025	135000000		8025.1	222000000
	8014.5	4472784		8007.1	32569226		8008.8	17806227		8011.3	14573838		8010.9	30182727		8016.1	9745585		8021.4	60309327			8034.4	18794057		8022.9	375000000		8025	118000000		8019.3	311000000		8017.2	103000000		8025.1	128000000		8025.2	214000000
	8014.6	4471346		8007.2	32590959		8008.9	17398764		8011.4	13613017		8011	29819226		8016.2	10434303		8021.5	60767454			8034.5	18430856		8023	366000000		8025.1	113000000		8019.4	317000000		8017.3	111000000		8025.2	121000000		8025.3	205000000
	8014.7	4597136		8007.3	32601673		8009	16991301		8011.5	12652196		8011.1	29160709		8016.3	11123021		8021.6	61200888			8034.6	18067654		8023.1	356000000		8025.2	107000000		8019.5	323000000		8017.4	120000000		8025.3	114000000		8025.4	197000000
	8014.8	4722927		8007.4	32471405		8009.1	16583838		8011.6	11691375		8011.2	28484572		8016.4	12099458		8021.7	61642814			8034.7	17704452		8023.2	346000000		8025.3	101000000		8019.6	329000000		8017.5	129000000		8025.4	107000000		8025.5	189000000
	8014.9	4848717		8007.5	32053414		8009.2	16135402		8011.7	10730554		8011.3	27808436		8016.5	13783741		8021.8	61884946			8034.8	17341250		8023.3	336000000		8025.4	95700109		8019.7	335000000		8017.6	139000000		8025.5	101000000		8025.6	180000000
	8015	4974508		8007.6	31635422		8009.3	15586163		8011.8	9769734		8011.4	27132300		8016.6	15468024		8021.9	61599674			8034.9	16978049		8023.4	327000000		8025.5	91123354		8019.8	341000000		8017.7	148000000		8025.6	95387846		8025.7	172000000
	8015.1	5106218		8007.7	31217431		8009.4	15036924		8011.9	8887510		8011.5	26456163		8016.7	17152308		8022	61314403			8035	16614847		8023.5	317000000		8025.6	86546600		8019.9	347000000		8017.8	158000000		8025.7	88945591		8025.8	163000000
	8015.2	5260199		8007.8	30799440		8009.5	14489220		8012	8198651		8011.6	25780027		8016.8	18836591		8022.1	60998149			8035.1	16222889		8023.6	308000000		8025.7	81969846		8020	352000000		8017.9	167000000		8025.8	83110886		8025.9	155000000
	8015.3	5414180		8007.9	30381448		8009.6	13943416		8012.1	7517706		8011.7	25103890		8016.9	20535096		8022.2	60631262			8035.2	15722751		8023.7	297000000		8025.8	77393091		8020.1	355000000		8018	175000000		8025.9	77276181		8026	146000000
	8015.4	5568160		8008	29963457		8009.7	13620648		8012.2	6866536		8011.8	24427754		8017	22258025		8022.3	60264375			8035.3	15218707		8023.8	286000000		8025.9	72816337		8020.2	357000000		8018.1	184000000		8026	71441476		8026.1	138000000
	8015.5	5701424		8008.1	29550763		8009.8	13096149		8012.3	6215366		8011.9	23685145		8017.1	24259998		8022.4	59897489			8035.4	14705050		8023.9	275000000		8026	68239582		8020.3	359000000		8018.2	194000000		8026.1	65645449		8026.2	130000000
	8015.6	5783719		8008.2	29145980		8009.9	12571651		8012.4	5564195		8012	22778999		8017.2	26026424		8022.5	59540976			8035.5	14191393		8024	264000000		8026.1	63676351		8020.4	361000000		8018.3	205000000		8026.2	59994921		8026.3	122000000
	8015.7	5866014		8008.3	28646406		8010	12047152		8012.5	4913025		8012.1	21870906		8017.3	27972852		8022.6	59202282			8035.6	13677737		8024.1	253000000		8026.2	59163990		8020.5	364000000		8018.4	215000000		8026.3	54825890		8026.4	115000000
	8015.8	5948309		8008.4	27913628		8010.1	11782159		8012.6	4142254		8012.2	20955489		8017.4	30362117		8022.7	58669990			8035.7	13164080		8024.2	241000000		8026.3	55143992		8020.6	366000000		8018.5	225000000		8026.4	50841438		8026.5	108000000
	8015.9	6030605		8008.5	27180849		8010.2	11311458		8012.7	3478474		8012.3	20040071		8017.5	32751383		8022.8	57679112			8035.8	12650423		8024.3	231000000		8026.4	52335307		8020.7	368000000		8018.6	235000000		8026.5	46856987		8026.6	101000000
	8016	6112900		8008.6	26448070		8010.3	10842554		8012.8	2987516		8012.4	19124654		8017.6	35140648		8022.9	56688235			8035.9	12136767		8024.4	222000000		8026.5	49526622		8020.8	370000000		8018.7	244000000		8026.6	42872535		8026.7	94325268
	8016.1	5721293		8008.7	25715292		8010.4	10373650		8012.9	2921740		8012.5	18209236		8017.7	37470401		8023	55697358			8036	11623110		8024.5	212000000		8026.6	46717937		8020.9	370000000		8018.8	254000000		8026.7	38888084		8026.8	87094976
	8016.2	5881911		8008.8	24993153		8010.5	9902968		8013	2855964		8012.6	17293818		8017.8	39697948		8023.1	54690877			8036.1	11111033		8024.6	202000000		8026.7	43909252		8021	368000000		8018.9	264000000		8026.8	34903632		8026.9	80233131
	8016.3	6042528		8008.9	24295895		8010.6	9429232		8013.1	2790188		8012.7	16378401		8017.9	42068132		8023.2	53625698			8036.2	9896310		8024.7	193000000		8026.8	41100567		8021.1	366000000		8019	273000000		8026.9	30919181		8027	73371286
	8016.4	6152418		8009	23618763		8010.7	8955497		8013.2	2724412		8012.8	15469479		8018	44297188		8023.3	52571377			8036.3	9437888		8024.8	183000000		8026.9	38291881		8021.2	364000000		8019.1	282000000		8027	26934730		8027.1	66584140
	8016.5	6137508		8009.1	22941631		8010.8	8481761		8014.6	0		8012.9	14576538		8018.1	46529077		8023.4	51533436			8036.4	8979467		8024.9	171000000		8027	35483196		8021.3	362000000		8019.2	292000000		8027.1	23003691		8027.2	60654591
	8016.6	6122598		8009.2	22212273		8010.9	8011061		8014.7	384421		8013	13683598		8018.2	48904483		8023.5	50495494			8036.5	8521046		8025	162000000		8027.1	32709419		8021.4	360000000		8019.3	301000000		8027.2	19763222		8027.3	56143565
	8016.7	6107687		8009.3	21354428		8011	7575117		8014.8	397031		8013.1	12790635		8018.3	51606755		8023.6	49354793			8036.6	8062625		8025.1	154000000		8027.2	30524316		8021.5	358000000		8019.4	309000000		8027.3	17727365		8027.4	51632540
	8016.8	6092777		8009.4	20496584		8011.1	7218342		8014.9	703062		8013.2	11897586		8018.4	54309028		8023.7	47961280			8036.7	7604204		8025.2	145000000		8027.3	29464393		8021.6	357000000		8019.5	317000000		8027.4	15691508		8027.5	47121514
	8016.9	6077867		8009.5	19366950		8011.2	6872483		8015	708856		8013.3	11004537		8018.5	56891219		8023.8	46567768			8036.8	7145782		8025.3	136000000		8027.4	28404470		8021.7	355000000		8019.6	325000000		8027.5	13655651		8027.6	42610489
	8017	6062956		8009.6	18576614		8011.3	6436907		8015.1	2219984		8013.4	10111488		8018.6	59265833		8023.9	45186065			8036.9	6687361		8025.4	128000000		8027.5	27344548		8021.8	351000000		8019.7	333000000		8027.6	11619794		8027.7	38099464
	8017.1	6048046		8009.7	17377718		8011.4	6078927		8015.2	2306037		8013.5	9218439		8018.7	61638778		8024	43815006			8037	6228940		8025.5	121000000		8027.6	26284626		8021.9	346000000		8019.8	341000000		8027.7	9583937		8027.8	33588438
	8017.2	6033136		8009.8	16675779		8011.5	5720947		8015.3	2404874		8013.6	8325390		8018.8	64011722		8024.1	42428538			8037.1	5790834		8025.6	114000000		8027.7	25224703		8022	340000000		8019.9	349000000		8027.8	7548080		8027.9	29077413
	8017.3	5976137		8009.9	15973841		8011.6	5362967		8015.4	2525665		8013.7	7515489		8018.9	66384667		8024.2	40977575			8037.2	5429154		8025.7	106000000		8027.8	24164781		8022.1	334000000		8020	356000000		8027.9	5512222		8028	24566387
	8017.4	5815591		8010	15271902		8011.7	5004987		8015.5	2761701		8013.8	6910151		8019	68757611		8024.3	39526613			8037.3	5067474		8025.8	99164760		8027.9	23104858		8022.2	329000000		8020.1	362000000		8028	3476366		8028.1	18042134
	8017.5	5655046		8010.1	14574717		8011.8	4647007		8015.6	3281262		8013.9	6304812		8019.1	71138609		8024.4	37799925			8037.4	4705794		8025.9	91936183		8028	22044936		8022.3	324000000		8020.2	366000000		8028.1	2012163		8028.2	16086843
	8017.6	5494500		8010.2	13889226		8011.9	4336692		8015.7	3800822		8014	5699474		8019.2	73539183		8024.5	36414967			8037.5	4344114		8026	84707606		8028.1	21308770		8022.4	319000000		8020.3	371000000		8028.2	2062190		8028.3	14131551
	8017.7	5333954		8010.3	13203735		8012	4143645		8015.8	4320382		8014.1	5104016		8019.3	75655670		8024.6	35035640			8037.6	3982434		8026.1	77540287		8028.2	21418825		8022.5	314000000		8020.4	376000000		8028.3	2112217		8028.4	12176260
	8017.8	5173409		8010.4	12518244		8012.1	3946297		8015.9	4839943		8014.2	4545729		8019.4	77669710		8024.7	33656314			8037.7	3620754		8026.2	70603416		8028.3	21528881		8022.6	309000000		8020.5	381000000		8028.4	2162244		8028.5	10220968
	8017.9	5012863		8010.5	11832754		8012.2	3742593		8016	5359503		8014.3	3987442		8019.5	79683751		8024.8	32276987			8037.8	3259073		8026.3	64282844		8028.4	21638936		8022.7	303000000		8020.6	385000000		8028.5	2212271		8028.6	8265676
	8018	4852318		8010.6	11147263		8012.3	3538889		8016.1	5902031		8014.4	3429155		8019.6	81697791		8024.9	30896366			8037.9	2897393		8026.4	59478496		8028.5	21748991		8022.8	295000000		8020.7	390000000		8030.4	2074515		8028.7	6310385
	8018.1	4691772		8010.7	10461772		8012.4	3335186		8016.2	6529627		8014.5	2870868		8019.7	83711831		8025	29513521			8038	2535713		8026.5	54674149		8028.6	21859046		8022.9	288000000		8020.8	394000000		8030.5	2144797		8028.8	4355093
	8018.2	4516809		8010.8	9776281		8012.5	3131482		8016.3	7157223		8014.6	2022779		8019.8	85725871		8025.1	28115035			8038.2	0		8026.6	49869801		8028.7	21969102		8023	281000000		8020.9	397000000		8030.6	2215079		8028.9	2399802
	8018.3	4306376		8010.9	9090790		8012.6	2927778		8016.4	7923669		8014.7	1961609		8019.9	87739912		8025.2	26657712			9500	0		8026.7	45065453		8028.8	22079157		8023.1	273000000		8021	398000000		8030.7	2285361		8029.1	0
	8018.4	4095943		8011	8450110		8012.7	2724074		8016.5	9031716		8014.8	1900440		8020	89592128		8025.3	25200389						8026.8	40261411		8028.9	22189212		8023.2	266000000		8021.1	398000000		8030.8	2396216		8920	0
	8018.5	3885510		8011.1	7919671		8012.8	0		8016.6	10139763		8014.9	1839271		8020.1	90921985		8025.4	23824773						8026.9	35459395		8029	22377697		8023.3	258000000		8021.2	398000000		8030.9	2606891
	8018.6	3675077		8011.2	7389233		8012.9	2607663		8016.7	11247810		8015	0		8020.2	92029970		8025.5	22650175						8027	30657379		8029.1	22783802		8023.4	252000000		8021.3	398000000		8031	2817566
	8018.7	3464644		8011.3	6858794		8013	2622506		8016.8	12355856		8015.1	1966885		8020.3	93137955		8025.6	21475578						8027.1	25915798		8029.2	23282700		8023.5	244000000		8021.4	398000000		8031.1	3028241
	8018.8	3254211		8011.4	6328356		8013.1	2634257		8016.9	13461352		8015.2	2036934		8020.4	94245940		8025.7	20297374						8027.2	22021734		8029.3	23781597		8023.6	237000000		8021.5	398000000		8031.2	3238916
	8018.9	3043778		8011.5	5797918		8013.2	2634382		8017	14562468		8015.3	2106983		8020.5	95353924		8025.8	19112975						8027.3	19653410		8029.4	24280495		8023.7	229000000		8021.6	398000000		8031.3	3449591
	8019	2833345		8011.6	5267479		8013.3	2255019		8017.1	15680008		8015.4	2177031		8020.6	96461909		8025.9	17928577						8027.4	17285087		8029.5	24779393		8023.8	221000000		8021.7	399000000		8031.4	3660266
	8019.1	2632544		8011.7	4737041		8013.4	2278950		8017.2	16859338		8015.5	2419028		8020.7	97569894		8026	16744179						8027.5	14916763		8029.6	25278290		8023.9	214000000		8021.8	397000000		8031.5	3870941
	8019.2	2455437		8011.8	4206602		8013.5	2302882		8017.3	18121405		8015.6	3084050		8020.8	98677879		8026.1	15551949						8027.6	12548440		8029.7	25777188		8024	206000000		8021.9	393000000		8031.6	4081615
	8019.3	2278331		8011.9	3736541		8013.6	2326813		8017.4	19587021		8015.7	3934570		8020.9	99436979		8026.2	14330259						8027.7	10180116		8029.8	26276086		8024.1	198000000		8022	389000000		8031.7	4244215
	8019.4	2101225		8012	3415022		8013.7	2348909		8017.5	21052638		8015.8	4643992		8021	99381956		8026.3	13223293						8027.8	7811792		8029.9	26702442		8024.2	191000000		8022.1	385000000		8031.8	4288538
	8019.5	1924119		8012.1	3093502		8013.8	2367853		8017.6	22518255		8015.9	5407274		8021.1	99319920		8026.4	12398574						8027.9	5444622		8030	26950333		8024.3	184000000		8022.2	380000000		8031.9	4332861
	8019.6	1747013		8012.2	2771982		8013.9	2386797		8017.7	23978617		8016	6170556		8021.2	99231502		8026.5	11570226						8028	3085100		8030.1	27202076		8024.4	176000000		8022.3	376000000		8032	4377184
	8019.7	1569907		8012.3	2450462		8014	2405741		8017.8	25429956		8016.1	6992150		8021.3	99143083		8026.6	10735645						8028.1	1396294		8030.2	27468307		8024.5	169000000		8022.4	372000000		8032.1	4421508
	8019.8	1392801		8012.4	2128942		8014.1	2418592		8017.9	26881294		8016.2	7913887		8021.4	99054664		8026.7	9901064						8028.2	1445322		8030.3	27734539		8024.6	162000000		8022.5	368000000		8032.2	4465831
	8019.9	1215694		8012.5	1807422		8014.2	2573747		8018	28332633		8016.3	8835625		8021.5	98966245		8026.8	9066483						8028.3	1494350		8030.4	28000771		8024.7	155000000		8022.6	363000000		8032.3	4510154
	8020	1059810		8012.6	1485902		8014.3	2539872		8018.1	29786161		8016.4	9918190		8021.6	98877826		8026.9	8231901						8028.4	1543378		8030.5	28267002		8024.8	147000000		8022.7	358000000		8032.4	4554478
	8020.1	956136		8012.7	1164382		8014.4	2505997		8018.2	31249938		8016.5	11430407		8021.7	98803628		8027	7397320						8028.5	1592406		8030.6	28533234		8024.9	136000000		8022.8	351000000		8032.5	4598801
	8020.2	852462		8012.8	930450		8014.5	2480034		8018.3	32718671		8016.6	12984666		8021.8	98412804		8027.1	6564483						8028.6	251549		8030.7	28799466		8025	131000000		8022.9	343000000		8032.6	4614333
	8020.3	748787		8012.9	912001		8014.6	2509733		8018.4	34187404		8016.7	14538925		8021.9	97182926		8027.2	3494794						8028.7	227764		8030.8	28935281		8025.1	125000000		8023	336000000		8032.7	4559034
	8020.4	645113		8013	893553		8014.7	2642943		8018.5	34673433		8016.8	16093184		8022	95953047		8027.3	3335810						8028.8	203979		8030.9	28750246		8025.2	118000000		8023.1	329000000		8032.8	4503736
	8020.5	541439		8013.1	875104		8014.8	2934392		8018.6	36133681		8016.9	17694301		8022.1	94716853		8027.4	3173284						8028.9	180195		8031	28565212		8025.3	112000000		8023.2	321000000		8032.9	4448437
	8020.6	437764		8013.2	856655		8014.9	2862443		8018.7	37593929		8017	19375891		8022.2	93456899		8027.5	3010759						8029.1	0		8031.1	28367112		8025.4	107000000		8023.3	314000000		8033	4393138
	8020.7	334090		8016	0		8015	2997930		8018.8	39054177		8017.1	21057481		8022.3	92196945		8027.6	2848233						8030.4	2148474		8031.2	28119861		8025.5	101000000		8023.4	306000000		8033.1	4337839
	8020.8	230416		8016.1	214416		8015.1	3134627		8018.9	41456945		8017.2	22745890		8022.4	90936991		8027.7	2685708						8030.5	2210321		8031.3	27872611		8025.6	96398760		8023.5	299000000		8033.2	4282540
	8021	0		8016.2	247464		8015.2	3255303		8019	42908708		8017.3	24540895		8022.5	89738474		8027.8	2523182						8030.6	2846146		8031.4	27625360		8025.7	91344680		8023.6	292000000		8033.3	4227241
	9500	0		8016.3	280511		8015.3	3375979		8019.1	44258402		8017.4	26577390		8022.6	88645468		8027.9	2360657						8030.7	2918959		8031.5	27378110		8025.8	86290600		8023.7	283000000		8033.4	4171942
				8016.4	313559		8015.4	3496655		8019.2	45332095		8017.5	28613884		8022.7	87262990		8028	2198131						8030.8	3025476		8031.6	27130859		8025.9	81236520		8023.8	274000000		8033.5	4088252
				8016.5	346607		8015.5	3626662		8019.3	46400533		8017.6	31210169		8022.8	85168350		8028.1	2043370						8030.9	3214910		8031.7	26781278		8026	76182440		8023.9	265000000		8033.6	4374825
				8016.6	379654		8015.6	3779628		8019.4	47459948		8017.7	33288177		8022.9	83073711		8028.2	1917798						8031	3404345		8031.8	26179941		8026.1	71092626		8024	256000000		8033.7	4201033
				8016.7	412702		8015.7	3932594		8019.5	48519363		8017.8	35430318		8023	80979072		8028.3	1792225						8031.1	3612467		8031.9	25578604		8026.2	65868385		8024.1	248000000		8033.8	4027241
				8016.8	445750		8015.8	4086266		8019.6	49578778		8017.9	37537497		8023.1	78882498		8028.4	1666653						8031.2	3890889		8032	24977267		8026.3	61135780		8024.2	238000000		8033.9	3853450
				8016.9	652857		8015.9	4240813		8019.7	50638192		8018	39601422		8023.2	76778647		8028.5	1541081						8031.3	4169311		8032.1	24356871		8026.4	57612701		8024.3	230000000		8034	3679658
				8017	667456		8016	4395360		8019.8	51697607		8018.1	41685654		8023.3	74752146		8028.6	1415508						8031.4	4447732		8032.2	23664775		8026.5	54089623		8024.4	222000000		8034.1	3516149
				8017.1	684536		8016.1	4544850		8019.9	52757022		8018.2	43846776		8023.4	72858482		8028.7	1289936						8031.5	4726154		8032.3	22972679		8026.6	50566545		8024.5	213000000		8034.2	3391320
				8017.2	710948		8016.2	4675318		8020	53665789		8018.3	46009130		8023.5	70964819		8028.8	1164364						8031.6	5004576		8032.4	22280583		8026.7	47043467		8024.6	205000000		8034.3	3266492
				8017.3	766144		8016.3	4805786		8020.1	54166677		8018.4	48171483		8023.6	68909176		8028.9	909276						8031.7	5223980		8032.5	21588487		8026.8	43520388		8024.7	196000000		8034.4	3145764
				8017.4	892152		8016.4	4932718		8020.2	54532632		8018.5	50342721		8023.7	66455028		8029	798110						8031.8	5298188		8032.6	20869186		8026.9	39997310		8024.8	188000000		8034.5	3035121
				8017.5	1018160		8016.5	5252562		8020.3	54898587		8018.6	52461852		8023.8	64000880		8029.1	697467						8031.9	5372397		8032.7	20082955		8027	36474232		8024.9	177000000		8034.6	2924479
				8017.6	1144168		8016.6	5365690		8020.4	55264542		8018.7	54497644		8023.9	61546732		8029.2	636411						8032	5446605		8032.8	19296724		8027.1	32952839		8025	170000000		8034.7	2813837
				8017.7	1270176		8016.7	5478818		8020.5	55630497		8018.8	56533436		8024	59092585		8029.3	575355						8032.1	5517615		8032.9	18510492		8027.2	29915496		8025.1	162000000		8034.8	2703195
				8017.8	1396184		8016.8	5591946		8020.6	55996452		8018.9	58569228		8024.1	56403471		8029.4	514300						8032.2	5576594		8033	17724261		8027.3	28053416		8025.2	155000000		8034.9	2592552
				8017.9	1522192		8016.9	5722370		8020.7	56362407		8019	60605019		8024.2	54237127		8029.5	453244						8032.3	5635573		8033.1	16924434		8027.4	26191336		8025.3	147000000		8035	2481910
				8018	1648200		8017	5882499		8020.8	56728362		8019.1	62539415		8024.3	52070784		8029.6	392188						8032.4	5694551		8033.2	16073458		8027.5	24329256		8025.4	139000000		8035.1	2371651
				8018.1	1774790		8017.1	6041694		8020.9	56923521		8019.2	64232998		8024.4	49904440		8029.7	331133						8032.5	5753530		8033.3	15222482		8027.6	22467175		8025.5	133000000		8035.2	2262832
				8018.2	1922416		8017.2	6192698		8021	56697999		8019.3	65810582		8024.5	47746146		8029.8	270077						8032.6	5787541		8033.4	14371507		8027.7	20605095		8025.6	126000000		8035.3	697646
				8018.3	2116418		8017.3	6329107		8021.1	56431470		8019.4	67227519		8024.6	45607653		8029.9	209021						8032.7	5760129		8033.5	13556714		8027.8	18743015		8025.7	120000000		8035.4	728178
				8018.4	2310420		8017.4	6443856		8021.2	56010675		8019.5	68644457		8024.7	43469160		8030	147965						8032.8	5732717		8033.6	12830936		8027.9	16880934		8025.8	113000000		8035.5	758709
				8018.5	2504422		8017.5	6558606		8021.3	55589880		8019.6	70061394		8024.8	41330667		8030.1	99652						8032.9	5705304		8033.7	12105159		8028	15018854		8025.9	107000000		8035.6	789240
				8018.6	2698424		8017.6	6673355		8021.4	55169085		8019.7	71478332		8024.9	39192174		8030.2	99271						8033	5677892		8033.8	11379382		8028.1	13513380		8026	100000000		8035.7	819771
				8018.7	2892426		8017.7	6795248		8021.5	54748290		8019.8	72895269		8025	37053681		8030.3	98891						8033.1	5646833		8033.9	10653605		8028.2	12923306		8026.1	93443182		8035.8	850303
				8018.8	3086427		8017.8	6929410		8021.6	54327495		8019.9	74312206		8025.1	34924514		8030.4	98511						8033.2	5602053		8034	9927828		8028.3	12333232		8026.2	86678369		8035.9	880834
				8018.9	3280429		8017.9	7057904		8021.7	53648312		8020	75467610		8025.2	32830434		8030.5	98130						8033.3	5557273		8034.1	9200031		8028.4	11743159		8026.3	80482722		8036	911365
				8019	3474431		8018	7179387		8021.8	53112985		8020.1	75991280		8025.3	30736353		8032.6	90145						8033.4	5512493		8034.2	8464638		8028.5	11153085		8026.4	75687340		8036.1	940395
				8019.1	3681204		8018.1	7304577		8021.9	52227192		8020.2	76396513		8025.4	28775011		8032.7	89765						8033.5	5452166		8034.3	7729245		8028.6	10563011		8026.5	70891957		8036.2	963776
				8019.2	3916316		8018.2	7423665		8022	51341399		8020.3	76801745		8025.5	27140237		8032.8	89384						8033.6	5353591		8034.4	7059656		8028.7	9972937		8026.6	66096575		8036.3	987157
				8019.3	4151429		8018.3	7493438		8022.1	50421002		8020.4	77206977		8025.6	25505462		8032.9	89004						8033.7	5255016		8034.5	6551958		8028.8	9382863		8026.7	61301192		8036.4	1010538
				8019.4	4386541		8018.4	7563211		8022.2	49370432		8020.5	77612209		8025.7	23870688		8033	88624						8033.8	5156441		8034.6	6044261		8028.9	8792789		8026.8	56505810		8036.5	1033919
				8019.5	4621654		8018.5	7907031		8022.3	48319862		8020.6	78017441		8025.8	22235913		8033.1	89996						8033.9	5057866		8034.7	5536564		8029	8336706		8026.9	51710427		8036.6	1057300
				8019.6	4856766		8018.6	8037816		8022.4	47269292		8020.7	78387113		8025.9	20601139		8033.2	97959						8034	4959291		8034.8	5028866		8029.1	8254638		8027	46915045		8036.7	1080680
				8019.7	5091879		8018.7	8162771		8022.5	46218721		8020.8	78712793		8026	18966364		8033.3	105923						8034.1	4851511		8034.9	4521169		8029.2	8339478		8027.1	42121095		8036.8	1104061
				8019.8	5326991		8018.8	8287725		8022.6	45168151		8020.9	78729289		8026.1	17341376		8033.4	113886						8034.2	4709104		8035	4013472		8029.3	8424319		8027.2	37909476		8036.9	1127442
				8019.9	5562104		8018.9	8412680		8022.7	44038338		8021	78049378		8026.2	15753200		8033.5	121850						8034.3	4566698		8035.1	3512600		8029.4	8509159		8027.3	35117257		8037	1150823
				8020	5800953		8019	8537635		8022.8	42713571		8021.1	77362564		8026.3	14348170		8033.6	129813						8034.4	3222323		8035.2	3037404		8029.5	8593999		8027.4	32325038		8037.2	0
				8020.1	6044145		8019.1	8661642		8022.9	41388804		8021.2	76649781		8026.4	13393717		8033.7	137776						8034.5	3245846		8035.3	2008120		8029.6	8678840		8027.5	29532820		9500	0
				8020.2	6269087		8019.2	8773932		8023	40064037		8021.3	75936998		8026.5	12439265		8033.8	145740						8034.6	3269370		8035.4	1866963		8029.7	8763680		8027.6	26740601
				8020.3	6494029		8019.3	8878083		8023.1	38720307		8021.4	75230572		8026.6	11484812		8033.9	153703						8034.7	3292894		8035.5	1725806		8029.8	8848520		8027.7	23948382
				8020.4	6718970		8019.4	8969327		8023.2	37305241		8021.5	74532011		8026.7	10530360		8034	161667						8034.8	3316418		8035.6	1584649		8029.9	8917723		8027.8	21156163
				8020.5	6943912		8019.5	9060571		8023.3	35890175		8021.6	73833450		8026.8	9575907		8034.1	168225						8034.9	3339941		8035.7	1443492		8030	8948454		8027.9	18363945
				8020.6	7168854		8019.6	9151815		8023.4	34475110		8021.7	73062113		8026.9	8621455		8034.2	169497						8035	3363465		8035.8	1302335		8030.1	9037806		8028	15571726
				8020.7	7393796		8019.7	9245764		8023.5	33060044		8021.8	71979291		8027	7667002		8034.3	170769						8035.1	3377131		8035.9	1161178		8030.2	9347684		8028.1	13385794
				8020.8	7618738		8019.8	9342150		8023.6	31653501		8021.9	70437636		8027.1	6717952		8034.4	172041						8035.2	3353715		8036	1020020		8030.3	9657563		8028.2	12739383
				8020.9	1935381		8019.9	9438535		8023.7	30267928		8022	68895981		8027.2	2625209		8034.5	173313						8035.3	3330299		8036.2	0		8030.4	9967441		8028.3	12092972
				8021	1948643		8020	9521250		8023.8	28882356		8022.1	67373775		8027.3	2727105		8034.6	174585						8035.4	3306883		9500	0		8030.5	10277320		8028.4	11446560
				8021.1	1956177		8020.1	9563826		8023.9	27496782		8022.2	65839555		8027.4	2829001		8034.7	175857						8035.5	3283467					8030.6	9767735		8028.5	10800149
				8021.2	1942163		8020.2	9609999		8024	26111210		8022.3	64305335		8027.5	2930897		8034.8	177128						8035.6	3260051					8030.7	10096462		8028.6	9271827
				8021.3	1928149		8020.3	9645079		8024.1	24727856		8022.4	62771116		8027.6	3032793		8034.9	178400						8035.7	3236635					8030.8	10338592		8028.7	8572302
				8021.4	1914136		8020.4	9670161		8024.2	23352852		8022.5	61201204		8027.7	3134689		8035	179672						8035.8	3213219					8030.9	10367675		8028.8	7872778
				8021.5	1900122		8020.5	9695244		8024.3	21977848		8022.6	59569997		8027.8	3236586		8035.1	180207						8035.9	3189804					8031	10396757		8028.9	7173253
				8021.6	1886108		8020.6	9720326		8024.4	20602844		8022.7	57834609		8027.9	3338482		8035.2	177967						8036	3166388					8031.1	10425840		8029	6473728
				8021.7	1872094		8020.7	9585896		8024.5	19294785		8022.8	55886437		8028	3440378		8035.3	175727						8036.2	0					8031.2	10454922		8029.1	5828289
				8021.8	1858080		8020.8	9631335		8024.6	18151426		8022.9	53992113		8028.1	3539724		8035.4	173487						9500	0					8031.3	10484004		8029.2	5386313
				8021.9	1844066		8020.9	5320512		8024.7	17008066		8023	52097789		8028.2	3629476		8035.5	171247												8031.4	10513087		8029.3	4944338
				8022	1830052		8021	5356760		8024.8	15864707		8023.1	50186679		8028.3	3719228		8035.6	169007												8031.5	10542169		8029.4	4502362
				8022.1	1811238		8021.1	5396747		8024.9	14721347		8023.2	48212423		8028.4	3808980		8035.7	166767												8031.6	11202226		8029.5	4060386
				8022.2	1774364		8021.2	5450804		8025	13577988		8023.3	46247051		8028.5	3898732		8035.8	164527												8031.7	11131459		8029.6	3618411
				8022.3	1737490		8021.3	5504861		8025.1	12451319		8023.4	44296937		8028.6	3988484		8035.9	162287												8031.8	10861413		8029.7	3176435
				8022.4	1700616		8021.4	9405039		8025.2	11387438		8023.5	42207081		8028.7	4078236		8036	160047												8031.9	10591368		8029.8	2734459
				8022.5	1663742		8021.5	9338905		8025.3	10323557		8023.6	40397747		8028.8	4167988		8036.1	157113												8032	10321322		8029.9	2292484
				8022.6	1626868		8021.6	9248665		8025.4	9351367		8023.7	38608813		8028.9	4257740		8036.2	151568												8032.1	10082146		8030	1850508
				8022.7	1589994		8021.7	9146240		8025.5	8604754		8023.8	36819879		8029	4347492		8036.3	146024												8032.2	9959101		8030.1	1498716
				8022.8	1553120		8021.8	9025602		8025.6	7858142		8023.9	35030945		8029.1	4426753		8036.4	140480												8032.3	9836056		8030.2	1486187
				8022.9	1516246		8021.9	8911651		8025.7	7111530		8024	33242011		8029.2	4466547		8036.5	134935												8032.4	9713012		8030.3	1473658
				8023	1479372		8022	8797699		8025.8	6364917		8024.1	31476255		8029.3	4506341		8036.6	129391												8032.5	9589966		8030.4	3299076
				8023.1	1440222		8022.1	8660396		8025.9	5618304		8024.2	29721343		8029.4	4546136		8036.7	123847												8032.6	9433702		8030.5	3339660
				8023.2	1392510		8022.2	8499600		8026	4871692		8024.3	27966431		8029.5	4585930		8036.8	118302												8032.7	9195710		8030.6	1944174
				8023.3	1344798		8022.3	8338804		8026.1	4147270		8024.4	26211520		8029.6	4625724		8036.9	112758												8032.8	8957718		8030.7	1997287
				8023.4	1297085		8022.4	8178008		8026.2	3506326		8024.5	24543776		8029.7	4665518		8037	107214												8032.9	8719726		8030.8	2092631
				8023.5	1249373		8022.5	8011396		8026.3	2998488		8024.6	23090486		8029.8	4705312		8037.1	101838												8033	8481734		8030.9	2291872
				8023.6	1201661		8022.6	7834794		8026.4	2818120		8024.7	21637196		8029.9	4745106		8037.2	97098												8033.1	8244672		8031	2491113
				8023.7	1153949		8022.7	7653834		8026.5	2637752		8024.8	20183905		8030	4784900		8037.3	92357												8033.2	8011109		8031.1	2690354
				8023.8	1106236		8022.8	7479448		8026.6	2457384		8024.9	18777473		8030.1	4810423		8037.4	87617												8033.3	7777546		8031.2	2889595
				8023.9	1058524		8022.9	7305063		8026.7	2277016		8025	17451514		8030.2	4782257		8037.5	82876												8033.4	7543983		8031.3	3088836
				8024	1010812		8023	7130678		8026.8	901280		8025.1	16118629		8030.3	4754091		8037.6	78136												8033.5	7322610		8031.4	3288077
				8024.1	963753		8023.1	6951360		8026.9	743884		8025.2	14759693		8030.4	4725925		8037.7	73396												8033.6	7131229		8031.5	3487318
				8024.2	919154		8023.2	6753486		8027	586488		8025.3	13400758		8030.5	4697760		8037.8	68655												8033.7	6939848		8031.6	3686559
				8024.3	874554		8023.3	6559910		8027.2	0		8025.4	12159469		8030.6	4669594		8037.9	63915												8033.8	6748466		8031.7	3831491
				8024.4	829954		8023.4	6371509		8029.5	575119		8025.5	11207616		8030.7	4641428		8038	59174												8033.9	6557085		8031.8	3842813
				8024.5	785354		8023.5	6183108		8029.6	552147		8025.6	10255764		8030.8	4613262		8038.2	0												8034	6365704		8031.9	3854135
				8024.6	740755		8023.6	6000806		8029.7	529174		8025.7	9173910		8030.9	4585096		8921.6	0												8034.1	6165045		8032	3865457
				8024.7	696155		8023.7	5833509		8029.8	506202		8025.8	8381375		8031	4556930															8034.2	5929488		8032.1	3876779
				8024.8	651555		8023.8	5666213		8029.9	493285		8025.9	7588841		8031.1	4516125															8034.3	5693930		8032.2	3888101
				8024.9	606956		8023.9	5510443		8030	505106		8026	6796306		8031.2	4427773															8034.4	5494395		8032.3	3899423
				8025	562356		8024	5365061		8030.1	516928		8026.1	6005515		8031.3	4339420															8034.5	5383484		8032.4	3910745
				8025.1	520270		8024.1	5219260		8030.2	528749		8026.2	5221282		8031.4	4251068															8034.6	5272573		8032.5	3922067
				8025.2	487641		8024.2	5058873		8030.3	540570		8026.3	4610583		8031.5	4162716															8034.7	5161662		8032.6	3907803
				8025.3	455011		8024.3	4898486		8030.4	552391		8026.4	4426813		8031.6	4074364															8034.8	5050751		8032.7	3830593
				8025.4	422382		8024.4	4468575		8030.5	564212		8026.5	4243044		8031.7	3986012															8034.9	4939840		8032.8	3753383
				8025.5	389753		8024.5	4373043		8030.6	576033		8026.6	4059274		8031.8	3897659															8035	4828928		8032.9	3676172
				8025.6	357123		8024.6	4283971		8030.7	587854		8026.7	3875504		8031.9	3809307															8035.1	4705600		8033	3598962
				8025.7	324494		8024.7	4194900		8030.8	595198		8026.8	1964144		8032	3720955															8035.2	4535556		8033.1	3521752
				8025.8	291865		8024.8	4105829		8030.9	591527		8026.9	1831940		8032.1	3626320															8035.3	4096742		8033.2	3444542
				8025.9	259236		8024.9	3802849		8031	587855		8027	1699735		8032.2	3508052															8035.4	4126013		8033.3	3367331
				8026	226606		8025	3760854		8031.1	584184		8027.1	1574808		8032.3	3389784															8035.5	4155285		8033.4	3290121
				8026.2	0		8025.1	3712911		8031.2	580512		8027.2	1477258		8032.4	3271516															8035.6	4184556		8033.5	3189969
				8899	0		8025.2	3642593		8031.3	576841		8027.3	1379708		8032.5	3153248															8035.7	4213828		8033.6	4093577
							8025.3	3572275		8031.4	573170		8027.4	1282158		8032.6	3034980															8035.8	4243099		8033.7	3924456
							8025.4	3501182		8031.5	569498		8027.5	1184608		8032.7	2916712															8035.9	4272370		8033.8	3755335
							8025.5	3428183		8031.6	565827		8027.6	1087058		8032.8	2798444															8036	4301642		8033.9	3586214
							8025.6	3355184		8031.7	558183		8027.7	989508		8032.9	2680176															8036.1	4316919		8034	3417093
							8025.7	3282186		8031.8	540765		8027.8	891958		8033	2561908															8036.2	4279549		8034.1	3285296
							8025.8	3209187		8031.9	523347		8027.9	794408		8033.1	2444798															8036.3	4242179		8034.2	3293905
							8025.9	3136188		8032	505929		8028	696858		8033.2	2332043															8036.4	4204810		8034.3	3302515
							8026	3063189		8032.1	488512		8028.2	0		8033.3	2219288															8036.5	4167440		8034.4	3322148
							8026.1	2987194		8032.2	471094		8029.5	335336		8033.4	2106534															8036.6	4130070		8034.5	3368902
							8026.2	2899928		8032.3	453676		8029.6	283771		8033.5	1993779															8036.7	4092700		8034.6	3415657
							8026.3	2810715		8032.4	436258		8029.7	232206		8033.6	1881024															8036.8	4055330		8034.7	3462411
							8026.4	2716713		8032.5	418840		8029.8	180641		8033.7	1768269															8036.9	4017961		8034.8	3509165
							8026.5	2622710		8032.6	400421		8029.9	146433		8033.8	1655514															8037	3980591		8034.9	3555919
							8026.6	2528708		8032.7	379536		8030	154928		8033.9	1542760															8037.1	3933544		8035	3602673
							8026.7	2434706		8032.8	358652		8030.1	163423		8034	1430005															8037.2	3850092		8035.1	3645866
							8026.8	2340704		8032.9	337767		8030.2	171917		8034.1	1323462															8037.3	3766640		8035.2	3675658
							8026.9	2246701		8033	316883		8030.3	180412		8034.2	1240286															8037.4	3683188		8035.3	2979812
							8027	2152699		8033.1	295998		8030.4	188907		8034.3	1157109															8037.5	3599736		8035.4	3128052
							8027.1	2059210		8033.2	275114		8030.5	197401		8034.4	1073933															8037.6	3516284		8035.5	3276292
							8027.2	1967469		8033.3	254230		8030.6	205896		8034.5	990757															8037.7	3432832		8035.6	3424532
							8027.3	1875276		8033.4	233345		8030.7	214391		8034.6	907581															8037.8	3349380		8035.7	3572773
							8027.4	1783084		8033.6	0		8030.8	219642		8034.7	824405															8037.9	3265928		8035.8	3721013
							8027.5	1690891		9500	0		8030.9	216914		8034.8	741229															8038	3182476		8035.9	3869253
							8027.6	1598698					8031	214186		8034.9	658053															8038.1	3094813		8036	4017493
							8027.7	1506505					8031.1	211457		8035	574877															8038.2	2991311		8036.1	4158431
							8027.8	1414312					8031.2	208729		8035.2	0															8038.3	2887808		8036.2	4271898
							8027.9	1322120					8031.3	206001		8911.7	0															8038.4	2784306		8036.3	4385364
							8028	1229927					8031.4	203272																		8038.5	2680803		8036.4	4498831
							8028.1	1142657					8031.5	200544																		8038.6	2577301		8036.5	4612298
							8028.2	1071202					8031.6	197816																		8038.7	2473798		8036.6	4725764
							8028.3	999747					8031.7	193795																		8038.8	2370296		8036.7	4839231
							8028.4	928292					8031.8	186592																		8038.9	2266794		8036.8	4952697
							8028.5	856837					8031.9	179390																		8039	2163291		8036.9	5066164
							8028.6	785382					8032	172188																		8039.2	0		8037	5179630
							8028.7	713928					8032.1	164986																		9500	0		8037.1	5277741
							8028.8	642473					8032.2	157784																					8037.2	5318086
							8028.9	571018					8032.3	150582																					8037.3	5358431
							8029	268735					8032.4	143380																					8037.4	5398775
							8029.1	0					8032.5	136178																					8037.5	5439120
							8029.2	0					8032.7	0																					8037.6	5479465
							8811.9	0					9500	0																					8037.7	5519809
																																			8037.8	5560154
																																			8037.9	5600498
																																			8038	5640843
																																			8038.1	5663957
																																			8038.2	5622250
																																			8038.3	5580544
																																			8038.4	5538837
																																			8038.5	5497130
																																			8038.6	5455424
																																			8038.7	5413717
																																			8038.8	5372010
																																			8038.9	5330304
																																			8039	5288597
																																			8039.2	0
																																			9500	0

## Sheet: Fig. 5f
											replicate1
												% m6A ssDNA				% m4C ssDNA
												10 min	20 min	40 min		10 min	20 min	40 min
											WT	93	97.2	99.2		95.2	97	96
											M1.F171A	12.1	15.4	17.6		3	5.4	7.7
											M2.F180A	40	43.3	50.1		1.2	2.8	6
											M1.N276A/F279A	59	63.2	68.1		41	46.9	51.3
											M2.N285A/Y288A	91.1	94.3	99		0.4	1.7	4.5
											replicate2
												% m6A ssDNA				% m4C ssDNA
												10 min	20 min	40 min		10 min	20 min	40 min
											WT	90	92	97.8		88.3	91.5	93.2
											M1.F171A	16.5	20.2	22.3		8.8	11.3	15
											M2.F180A	48.2	52	58.3		13.5	18.4	25.2
											M1.N276A/F279A	58.8	67.7	70.2		52	60.1	68.2
											M2.N285A/Y288A	90.2	92.2	99		6.4	10.2	15.8
											replicate3
												% m6A ssDNA				% m4C ssDNA
												10 min	20 min	40 min		10 min	20 min	40 min
											WT	92	91.2	99.5		85.2	89.2	96.3
											M1.F171A	21.2	23	26.3		5.2	9	10.5
											M2.F180A	32.4	34.6	38.1		6.6	8.5	12.1
											M1.N276A/F279A	50.5	55.8	62.1		51.1	55	58
											M2.N285A/Y288A	85.4	92.2	96.4		8.9	6.8	12.2

## Sheet: Fig. 5g
	21 bp-A/C-control		21 bp-A/C-M1M2S			21 bp-A/A-control		21 bp-A/A-M1M2S			21 bp-C/C-control		21 bp-C/C-M1M2S
	1000	1	1000	1		1000	1	1000	1		1000	1	1000	1
	4231.1	0	1851.5	0		2345.9	0	1853	0		1434.3	0	2775.5	0
	4231.3	1513323	1851.7	2761615		2346.1	214426	1853.2	298167		1434.5	914222	2775.7	1690024
	4231.4	1863057	1851.8	4088111		2346.2	281175	1853.3	411028		1434.6	1631780	2775.8	2002309
	4231.5	2212792	1851.9	5820572		2346.3	351674	1853.4	523888		1434.7	2391110	2775.9	2314595
	4231.6	2562526	1852	7629211		2346.4	422876	1853.5	667589		1434.8	2975792	2776	2626880
	4231.7	2912261	1852.1	9539736		2346.5	480243	1853.6	820870		1434.9	3216977	2776.1	2953543
	4231.8	3261995	1852.2	11469380		2346.6	535014	1853.7	974151		1435	3039029	2776.2	3286848
	4231.9	3677096	1852.3	13024528		2346.7	560840	1853.8	1134675		1435.1	2498860	2776.3	3620153
	4232	4151101	1852.4	14509403		2346.8	581236	1853.9	1297448		1435.2	1752636	2776.4	3953458
	4232.1	4625106	1852.5	15212410		2346.9	567285	1854	1460222		1435.3	1018321	2776.5	4234262
	4232.2	5099111	1852.6	16519080		2347	546890	1854.1	1593640		1435.4	448734	2776.6	4490812
	4232.3	5573116	1852.7	16423519		2347.1	497550	1854.2	1717940		1435.5	0	2776.7	4747361
	4232.4	6047120	1852.8	16153554		2347.2	442780	1854.3	1842240		6230.7	0	2776.8	5003910
	4232.5	6536519	1852.9	15173394		2347.3	374174	1854.4	1906255		6230.8	2320741	2776.9	5150312
	4232.6	7039789	1853	14069070		2347.4	302972	1854.5	1951546		6230.9	2631615	2777	5245828
	4232.7	7543059	1853.1	12586028		2347.5	235518	1854.6	1996836		6231	2942488	2777.1	5341344
	4232.8	8046329	1853.2	11048772		2347.6	168769	1854.7	1971083		6231.1	3713282	2777.2	5436859
	4232.9	8549599	1853.3	9615249		2347.7	0	1854.8	1923262		6231.2	4042878	2777.3	5401709
	4233	9052869	1853.4	3591007		4324.6	0	1854.9	1875441		6231.3	7806020	2777.4	5306194
	4233.1	9493625	1853.5	3915386		4324.7	1285912	1855	1767697		6231.4	8764145	2777.5	5210678
	4233.2	9878049	1853.6	4217311		4324.8	1515274	1855.1	1641340		6231.5	9750698	2777.6	5115163
	4233.3	10262472	1853.7	4519237		4324.9	1744636	1855.2	1514982		6231.6	10772418	2777.7	4909500
	4233.4	10646896	1853.8	4675745		4325	1973997	1855.3	1360484		6231.7	11790626	2777.8	4652951
	4233.5	11031319	1853.9	4787084		4325.1	2203359	1855.4	1197245		6231.8	12809824	2777.9	4396401
	4233.6	11415742	1854	4898423		4325.2	2432721	1855.5	1034006		6231.9	13829023	2778	4139852
	4233.7	11672462	1854.1	4837282		4325.3	2662083	1855.6	878996		6232	14848222	2778.1	3830802
	4233.8	11814103	1854.2	4722567		4325.4	2923658	1855.7	726542		6232.1	15949178	2778.2	3497497
	4233.9	11955744	1854.3	4607852		4325.5	3225087	1855.8	574087		6232.2	17197667	2778.3	3164192
	4234	12097386	1854.4	4348484		4325.6	3526516	1855.9	451274		6232.3	18447629	2778.4	2830886
	4234.1	12239027	1854.5	4044184		4325.7	3827944	1856	337668		6232.4	19690974	2778.5	2511959
	4234.2	12380668	1854.6	3739885		4325.8	4129373	1856.1	224062		6232.5	20934320	2778.6	2199674
	4234.3	12371058	1854.7	3364782		4325.9	4430802	1856.2	198591		6232.6	22167961	2778.7	1887388
	4234.4	12225151	1854.8	2967686		4326	4732231	1858.1	234784		6232.7	23377728	2778.8	1575103
	4234.5	12079243	1854.9	2570590		4326.1	5038823	1858.2	236689		6232.8	24587494	2778.9	0
	4234.6	11933336	1855	2191494		4326.2	5351802	1858.3	253039		6232.9	25783947	3699.5	0
	4234.7	11787428	1855.1	1817989		4326.3	5664781	1858.4	273876		6233	26975133	3699.7	1007044
	4234.8	11641520	1855.2	1444484		4326.4	5977761	1858.5	294712		6233.1	28166319	3699.8	1351421
	4234.9	11368630	1855.3	1145588		4326.5	6290740	1858.6	304830		6233.2	29357505	3699.9	1695798
	4235	10981310	1855.4	869866		4326.6	6603719	1858.7	311618		6233.3	30548691	3700	2124460
	4235.1	10593989	1855.5	594145		4326.7	6916698	1858.8	318406		6233.4	31280931	3700.1	2579301
	4235.2	10206669	1855.6	0		4326.8	7194052	1858.9	314374		6233.5	32470464	3700.2	3034143
	4235.3	9819348	1855.7	0		4326.9	7427332	1859	306983		6233.6	33555091	3700.3	3503720
	4235.4	9432028	2076.7	0		4327	7660611	1859.1	299591		6233.7	34493175	3700.4	3977873
	4235.5	8983472	2076.9	1386092		4327.1	7893891	1859.2	0		6233.8	35295971	3700.5	4452026
	4235.6	8479734	2077	2045001		4327.2	8127170	2443.9	0		6233.9	36098767	3700.6	4835126
	4235.7	7975996	2077.1	2902275		4327.3	8360450	2444.1	362339		6234	36901563	3700.7	5189943
	4235.8	7472258	2077.2	3796771		4327.4	8593729	2444.2	444783		6234.1	37704358	3700.8	5544761
	4235.9	6968519	2077.3	5429410		4327.5	8761514	2444.3	517625		6234.2	38507154	3700.9	5729732
	4236	6464781	2077.4	6645864		4327.6	8848271	2444.4	588664		6234.3	39244960	3701	5861947
	4236.1	5977463	2077.5	7675044		4327.7	8935029	2444.5	664224		6234.4	39878195	3701.1	5994161
	4236.2	5504941	2077.6	8743043		4327.8	9021786	2444.6	745028		6234.5	40291799	3701.2	5924302
	4236.3	5032420	2077.7	9448842		4327.9	9108544	2444.7	816106		6234.6	40430331	3701.3	5791677
	4236.4	4559898	2077.8	10082364		4328	9195301	2444.8	885358		6234.7	40568862	3701.4	5659051
	4236.5	4087376	2077.9	10276977		4328.1	9282059	2444.9	830652		6234.8	40707394	3701.5	5356663
	4236.6	3614854	2078	10391516		4328.2	9290948	2445	924154		6234.9	40845926	3701.6	5001544
	4236.7	3208168	2078.1	10120882		4328.3	9203501	2445.1	1017656		6235	40929681	3701.7	4646425
	4236.8	2860809	2078.2	9710121		4328.4	9116055	2445.2	1111158		6235.1	40945668	3701.8	4200436
	4236.9	2513450	2078.3	9091012		4328.5	9028609	2445.3	1189805		6235.2	40961656	3701.9	3726222
	4237	2166091	2078.4	8436761		4328.6	8941163	2445.4	1261588		6235.3	40767635	3702	3252008
	4237.1	1818732	2078.5	7688162		4328.7	8853717	2445.5	1333370		6235.4	40197810	3702.1	2792670
	4237.2	1471373	2078.6	6904349		4328.8	8766271	2445.6	1405153		6235.5	39627984	3702.2	2337954
	4237.3	1362979	2078.7	6318900		4328.9	8613424	2445.7	1445934		6235.6	39058159	3702.3	1883237
	4237.4	1469927	2078.8	5601771		4329	8379666	2445.8	1472393		6235.7	38462190	3702.4	1512880
	4237.5	1576875	2078.9	4555690		4329.1	8145909	2445.9	1498852		6235.8	37833875	3702.5	1168727
	4243.3	0	2079	4445006		4329.2	7912152	2446	1525310		6235.9	37205561	3702.6	824574
	4324.6	0	2079.1	4191938		4329.3	7678394	2446.1	1515090		6236	36577247	3702.7	0
	4324.7	867843	2079.2	3894642		4329.4	7444637	2446.2	1487925		6236.1	35789853	4559.1	0
	4324.8	1041873	2079.3	3597347		4329.5	7210880	2446.3	1460760		6236.2	34719554	4559.3	1100489
	4324.9	1215902	2079.4	3232203		4329.6	6941644	2446.4	1433595		6236.3	33625380	4559.4	1424921
	4325	1389931	2079.5	2845984		4329.7	6628517	2446.5	1375584		6236.4	32538330	4559.5	1749353
	4325.1	1563960	2079.6	2459766		4329.8	6315390	2446.6	1303324		6236.5	31460094	4559.6	2073784
	4325.2	1737989	2079.7	2092146		4329.9	6002263	2446.7	1231064		6236.6	30381858	4559.7	2473478
	4325.3	1912019	2079.8	1730304		4330	5689136	2446.8	1158804		6236.7	29303622	4559.8	2907941
	4325.4	2113271	2079.9	1368461		4330.1	5376009	2446.9	1071960		6236.8	28225386	4559.9	3342405
	4325.5	2348201	2080	1080580		4330.2	5062882	2447	978380		6236.9	27070306	4560	3776868
	4325.6	2583131	2080.1	815672		4330.3	4755063	2447.1	884800		6237	25783256	4560.1	4227359
	4325.7	2818062	2080.2	550765		4330.4	4453812	2447.2	791220		6237.1	24527297	4560.2	4685254
	4325.8	3052992	2080.3	489013		4330.5	4152561	2447.3	701801		6237.2	23313064	4560.3	5143149
	4325.9	3287922	2081.9	510636		4330.6	3851310	2447.4	614305		6237.3	22098830	4560.4	5601045
	4326	3522853	2082	511987		4330.7	3550059	2447.5	526808		6237.4	20884596	4560.5	5983311
	4326.1	3764063	2082.1	621584		4330.8	3248808	2447.6	439311		6237.5	19670363	4560.6	6330639
	4326.2	4013042	2082.2	764803		4330.9	2947556	2447.7	367939		6237.6	18456129	4560.7	6677966
	4326.3	4262020	2082.3	908022		4331	2678599	2447.8	304015		6237.7	17262456	4560.8	7025293
	4326.4	4510999	2082.4	1058386		4331.1	2449592	2447.9	240092		6237.8	15431378	4560.9	7224352
	4326.5	4759978	2082.5	1210970		4331.2	2220586	2448	176168		6237.9	14447210	4561	7354912
	4326.6	5008957	2082.6	1363553		4331.3	1991580	2448.1	0		6238	12049746	4561.1	7485472
	4326.7	5257936	2082.7	1489144		4331.4	1762574	4876.2	0		6238.1	11202256	4561.2	7616033
	4326.8	5480502	2082.8	1606350		4331.5	1533567	4876.3	1715270		6238.2	10354766	4561.3	7569944
	4326.9	5670390	2082.9	1723557		4331.6	1304561	4876.4	1912103		6238.3	9507275	4561.4	7442246
	4327	5860278	2083	1784649		4331.8	0	4876.5	2108936		6238.4	8659785	4561.5	7314548
	4327.1	6050167	2083.1	1828312		5472.6	0	4876.6	2305770		6238.5	7894761	4561.6	7186850
	4327.2	6240055	2083.2	1871975		5472.7	4513230	4876.7	2502603		6238.6	7271366	4561.7	6910369
	4327.3	6429944	2083.3	0		5472.8	5428570	4876.8	2699436		6238.7	6647971	4561.8	6565152
	4327.4	6619832	2443.3	0		5472.9	6343910	4876.9	2896269		6238.8	6024575	4561.9	6219935
	4327.5	6756490	2443.5	524870		5473	7259250	4877	3099039		6238.9	5401180	4562	5874718
	4327.6	6827294	2443.6	772145		5473.1	8174590	4877.1	3309154		6239	4777784	4562.1	5452728
	4327.7	6898099	2443.7	1092833		5473.2	9089931	4877.2	3519268		6239.1	4154389	4562.2	4995270
	4327.8	6968904	2443.8	1427297		5473.3	10005271	4877.3	3729383		6239.2	3530993	4562.3	4537813
	4327.9	7039708	2443.9	1777905		5473.4	11064825	4877.4	3939498		6239.4	0	4562.4	4080355
	4328	7110513	2444	2131542		5473.5	12302791	4877.5	4149612		6363.7	0	4562.5	3638030
	4328.1	7181318	2444.1	2414836		5473.6	13540757	4877.6	4359727		6363.8	4733917	4562.6	3202696
	4328.2	7188823	2444.2	2684929		5473.7	14778723	4877.7	4548226		6363.9	9565322	4562.7	2767362
	4328.3	7118018	2444.3	2811343		5473.8	16016689	4877.8	4709982		6364	14396726	4562.8	2332028
	4328.4	7047214	2444.4	2910795		5473.9	17254655	4877.9	4871739		6364.1	22425554	4562.9	1971484
	4328.5	6976409	2444.5	2838637		5474	18492621	4878	5033495		6364.2	31610333	4563	1645492
	4328.6	6905604	2444.6	2734278		5474.1	19764327	4878.1	5195252		6364.3	51175426	4563.1	1319501
	4328.7	6834800	2444.7	2488836		5474.2	21077774	4878.2	5357008		6364.4	63207612	4563.3	0
	4328.8	6763995	2444.8	2216921		5474.3	22391221	4878.3	5518765		6364.5	77328426	5464.2	0
	4328.9	6639960	2444.9	1877984		5474.4	23704668	4878.4	5635135		6364.6	94033156	5464.3	4346919
	4329	6450072	2445	1526470		5474.5	25018116	4878.5	5695355		6364.7	110737887	5464.4	5232893
	4329.1	6260183	2445.1	1194224		5474.6	26331563	4878.6	5755575		6364.8	127442618	5464.5	6118868
	4329.2	6070295	2445.2	865593		5474.7	27645010	4878.7	5815795		6364.9	152159216	5464.6	7004842
	4329.3	5880406	2445.3	616838		5474.8	28819484	4878.8	5876016		6365	176050707	5464.7	7890816
	4329.4	5690518	2445.4	383073		5474.9	29822029	4878.9	5936236		6365.1	199942197	5464.8	8776791
	4329.5	5500630	2445.5	329250		5475	30824574	4879	5996456		6365.2	225974291	5464.9	9662765
	4329.6	5284328	2446.2	188857		5475.1	31827119	4879.1	6002839		6365.3	254654603	5465	10688719
	4329.7	5035349	2446.3	190081		5475.2	32829664	4879.2	5942619		6365.4	283334915	5465.1	11887848
	4329.8	4786370	2446.4	195298		5475.3	33832208	4879.3	5882399		6365.5	312530799	5465.2	13086977
	4329.9	4537391	2446.5	0		5475.4	34834753	4879.4	5822179		6365.6	342191287	5465.3	14286106
	4330	4288412	3182.3	0		5475.5	35555252	4879.5	5761958		6365.7	373515045	5465.4	15485235
	4330.1	4039433	3182.5	1238572		5475.6	35926821	4879.6	5701738		6365.8	407917304	5465.5	16684364
	4330.2	3790454	3182.6	1525941		5475.7	36298390	4879.7	5641518		6365.9	444256691	5465.6	17883492
	4330.3	3547755	3182.7	1813311		5475.8	36669958	4879.8	5535911		6366	482316849	5465.7	19115220
	4330.4	3312825	3182.8	2115423		5475.9	37041527	4879.9	5374154		6366.1	522183671	5465.8	20387278
	4330.5	3077894	3182.9	2422115		5476	37413096	4880	5212398		6366.2	560526542	5465.9	21659335
	4330.6	2842964	3183	2728806		5476.1	37784665	4880.1	5050641		6366.3	598869413	5466	22931393
	4330.7	2608034	3183.1	2981596		5476.2	37821452	4880.2	4888885		6366.4	637212284	5466.1	24203450
	4330.8	2373104	3183.2	3217642		5476.3	37444069	4880.3	4727128		6366.5	676655172	5466.2	25475508
	4330.9	2138173	3183.3	3453688		5476.4	37066686	4880.4	4565372		6366.6	717840954	5466.3	26747565
	4331	1930466	3183.4	3576687		5476.5	36689303	4880.5	4381999		6366.7	758228254	5466.4	27884810
	4331.1	1756436	3183.5	3664571		5476.6	36311920	4880.6	4171884		6366.8	798336958	5466.5	28855272
	4331.2	1582407	3183.6	3752455		5476.7	35934537	4880.7	3961770		6366.9	838445662	5466.6	29825735
	4331.3	1408378	3183.7	3706228		5476.8	35557154	4880.8	3751655		6367	878554365	5466.7	30796197
	4331.4	1234349	3183.8	3618344		5476.9	34898500	4880.9	3541540		6367.1	918668996	5466.8	31766659
	4331.5	1060320	3183.9	3530460		5477	33891876	4881	3331426		6367.2	958787497	5466.9	32737122
	4331.6	886290	3184	3329528		5477.1	32885253	4881.1	3121311		6367.3	995473982	5467	33707584
	4331.8	0	3184.1	3093482		5477.2	31878629	4881.2	2917133		6367.4	1028276806	5467.1	34403914
	5553.1	0	3184.2	2857435		5477.3	30872005	4881.3	2720300		6367.5	1061079631	5467.2	34761105
	5553.2	2364005	3184.3	2567487		5477.4	29865381	4881.4	2523467		6367.6	1093800168	5467.3	35118296
	5553.3	2856696	3184.4	2260795		5477.5	28858757	4881.5	2326634		6367.7	1126464918	5467.4	35475487
	5553.4	3349388	3184.5	1954104		5477.6	27714659	4881.6	2129801		6367.8	1159129667	5467.5	35832678
	5553.5	3842079	3184.6	1662154		5477.7	26400488	4881.7	1932968		6367.9	1190319107	5467.6	36189868
	5553.6	4334771	3184.7	1374785		5477.8	25086317	4881.8	1736134		6368	1216687372	5467.7	36547059
	5553.7	4827462	3184.8	1087415		5477.9	23772146	4882	0		6368.1	1237022704	5467.8	36579585
	5553.8	5320154	3184.9	0		5478	22457975	5485.2	0		6368.2	1254571194	5467.9	36210456
	5553.9	5892608	3257.3	0		5478.1	21143804	5485.3	5506814		6368.3	1272119684	5468	35841328
	5554	6563739	3257.5	1046082		5478.2	19829633	5485.4	6621002		6368.4	1289668174	5468.1	35472199
	5554.1	7234871	3257.6	1442252		5478.3	18550369	5485.5	7735190		6368.5	1305752438	5468.2	35103070
	5554.2	7906002	3257.7	2784664		5478.4	17314291	5485.6	8849378		6368.6	1320030460	5468.3	34733941
	5554.3	8577134	3257.8	3589919		5478.5	16078213	5485.7	9963566		6368.7	1330124347	5468.4	34364812
	5554.4	9248265	3257.9	4429079		5478.6	14842136	5485.8	11077755		6368.8	1335181020	5468.5	33723264
	5554.5	9919396	3258	5268239		5478.7	13606058	5485.9	12191943		6368.9	1337538093	5468.6	32744696
	5554.6	10610256	3258.1	6209470		5478.8	12369980	5486	13481395		6369	1335258895	5468.7	31766128
	5554.7	11325522	3258.2	7193704		5478.9	11133902	5486.1	14987672		6369.1	1332101649	5468.8	30787559
	5554.8	12040788	3258.3	8177939		5479	10042619	5486.2	16493949		6369.2	1328189385	5468.9	29808991
	5554.9	12756054	3258.4	9061043		5479.1	9130469	5486.3	18000226		6369.3	1324277121	5469	28830422
	5555	13471319	3258.5	9931352		5479.2	8218319	5486.4	19506504		6369.4	1316519317	5469.1	27851854
	5555.1	14186585	3258.6	10810261		5479.3	7306168	5486.5	21012781		6369.5	1303570200	5469.2	26741511
	5555.2	14901851	3258.7	11478989		5479.4	6394018	5486.6	22519058		6369.6	1290540016	5469.3	25468143
	5555.3	15542997	3258.8	12082432		5479.5	5481868	5486.7	24066193		6369.7	1274245621	5469.4	24194776
	5555.4	16092448	3258.9	12616966		5479.6	4569717	5486.8	25663873		6369.8	1252483653	5469.5	22921408
	5555.5	16641898	3259	12869158		5479.8	0	5486.9	27261554		6369.9	1230721684	5469.6	21648041
	5555.6	17191348	3259.1	13043540		6387.5	0	5487	28859234		6370	1208959716	5469.7	20374673
	5555.7	17740798	3259.2	13217921		6387.6	5115355	5487.1	30456914		6370.1	1185165535	5469.8	19101306
	5555.8	18290248	3259.3	13036611		6387.7	10136259	5487.2	32054595		6370.2	1158853722	5469.9	17862978
	5555.9	18839699	3259.4	12723014		6387.8	15157163	5487.3	33652275		6370.3	1132641727	5470	16668000
	5556	19235016	3259.5	12409416		6387.9	20178068	5487.4	35080761		6370.4	1105870556	5470.1	15473021
	5556.1	19439650	3259.6	11992079		6388	25198972	5487.5	36299930		6370.5	1076400410	5470.2	14278042
	5556.2	19644284	3259.7	11371584		6388.1	33863595	5487.6	37519100		6370.6	1042363299	5470.3	13083064
	5556.3	19848918	3259.8	10672118		6388.2	43445868	5487.7	38738269		6370.7	1008370736	5470.4	11888085
	5556.4	20053551	3259.9	9997979		6388.3	63477628	5487.8	39957438		6370.8	974165577	5470.5	10693106
	5556.5	20258185	3260	9331706		6388.4	80197093	5487.9	41176607		6370.9	940476005	5470.6	9639224
	5556.6	20462819	3260.1	8521395		6388.5	96916558	5488	42395777		6371	907488059	5470.7	8759896
	5556.7	20484510	3260.2	7752736		6388.6	113636023	5488.1	43272148		6371.1	873114044	5470.8	7880568
	5556.8	20279876	3260.3	7017684		6388.7	130355488	5488.2	43724433		6371.2	840166790	5470.9	7001240
	5556.9	20075243	3260.4	6282633		6388.8	147074952	5488.3	44176717		6371.3	804781593	5471	6121911
	5557	19870609	3260.5	5023757		6388.9	166101683	5488.4	44629002		6371.4	756493781	5471.1	5242583
	5557.1	19665975	3260.6	4587478		6389	190773622	5488.5	45081286		6371.5	722656027	5471.2	4363255
	5557.2	19461341	3260.7	4151198		6389.1	218173650	5488.6	45533570		6371.6	690540455	5471.4	0
	5557.3	19256707	3260.8	3714919		6389.2	252229710	5488.7	45985855		6371.7	658424883	6378.3	0
	5557.4	18897940	3260.9	3297256		6389.3	281188607	5488.8	46031078		6371.8	626309312	6378.4	1602533
	5557.5	18348490	3261	2888194		6389.4	310147505	5488.9	45572711		6371.9	594193740	6378.5	36457610
	5557.6	17799040	3261.1	2479132		6389.5	339533347	5489	45114344		6372	562078168	6378.6	45535807
	5557.7	17249590	3261.2	2070070		6389.6	370398506	5489.1	44655976		6372.1	529633313	6378.7	54614004
	5557.8	16700140	3261.3	1735655		6389.7	403572535	5489.2	44197609		6372.2	498614566	6378.8	63692201
	5557.9	16150689	3261.4	1435726		6389.8	441470039	5489.3	43739242		6372.3	470244487	6378.9	72770398
	5558	15601239	3261.5	1135796		6389.9	479367543	5489.4	43280875		6372.4	441874408	6379	81848595
	5558.1	14977669	3261.6	835867		6390	517265047	5489.5	42480522		6372.5	413504328	6379.1	90926792
	5558.2	14262403	3261.7	0		6390.1	555420972	5489.6	41257085		6372.6	385134249	6379.2	102002098
	5558.3	13547138	5569.9	0		6390.2	594196351	5489.7	40033648		6372.7	356764169	6379.3	147972985
	5558.4	12831872	5570	2738966		6390.3	632971731	5489.8	38810212		6372.8	328394090	6379.4	170180661
	5558.5	12116606	5570.1	3308547		6390.4	671516628	5489.9	37586775		6372.9	303213128	6379.5	192388336
	5558.6	11401340	5570.2	3878128		6390.5	710909883	5490	36363338		6373	282505751	6379.6	214596011
	5558.7	10686074	5570.3	4447709		6390.6	752256654	5490.1	35139901		6373.1	261797334	6379.7	236803686
	5558.8	9990536	5570.4	5017290		6390.7	793008260	5490.2	33748839		6373.2	241088918	6379.8	259011361
	5558.9	9319405	5570.5	5586870		6390.8	833219498	5490.3	32150401		6373.3	220380501	6379.9	283129766
	5559	8648273	5570.6	6156451		6390.9	873430736	5490.4	30551964		6373.4	199672084	6380	309417036
	5559.1	7977142	5570.7	6816871		6391	913819476	5490.5	28953526		6373.5	178963668	6380.1	337722957
	5559.2	7306011	5570.8	7589672		6391.1	952486775	5490.6	27355088		6373.6	157860304	6380.2	367627616
	5559.3	6634879	5570.9	8362472		6391.2	988514867	5490.7	25756650		6373.7	143642711	6380.3	397737167
	5559.4	5963748	5571	9135273		6391.3	1023362700	5490.8	24158212		6373.8	132281952	6380.4	427846718
	5559.5	5372379	5571.1	9908073		6391.4	1057029353	5490.9	22601853		6373.9	121076832	6380.5	458354319
	5559.6	4879688	5571.2	10680874		6391.5	1090696005	5491	21097551		6374	110254620	6380.6	489074309
	5559.7	4386996	5571.3	11453674		6391.6	1124266072	5491.1	19593249		6374.1	99432408	6380.7	519618887
	5559.8	3894305	5571.4	12248943		6391.7	1157773080	5491.2	18088947		6374.2	88610196	6380.8	550163464
	5559.9	3401613	5571.5	13072006		6391.8	1187679592	5491.3	16584646		6374.3	77787984	6380.9	581581934
	5560	2908922	5571.6	13895070		6391.9	1211917306	5491.4	15080344		6374.4	66965772	6381	614501217
	5560.1	2416230	5571.7	14718133		6392	1235055691	5491.5	13576042		6374.5	57749664	6381.1	647394335
	5560.3	0	5571.8	15541197		6392.1	1256452531	5491.6	12247612		6374.6	51291864	6381.2	680286753
	6230	0	5571.9	16364261		6392.2	1274980083	5491.7	11136761		6374.7	44834065	6381.3	711306284
	6230.1	806095	5572	17187324		6392.3	1293507635	5491.8	10025910		6374.8	38598379	6381.4	740008800
	6230.2	1299552	5572.1	17924856		6392.4	1312035187	5491.9	8915059		6374.9	32909136	6381.5	768711316
	6230.3	1793009	5572.2	18556573		6392.5	1325329360	5492	7804208		6375	27219894	6381.6	797390040
	6230.4	2286466	5572.3	19188290		6392.6	1332401050	5492.1	6693358		6375.1	21530652	6381.7	825478789
	6230.5	7870094	5572.4	19820007		6392.7	1339409912	5492.2	5582506		6375.2	15841410	6381.8	853016842
	6230.6	9325047	5572.5	20451724		6392.8	1346185998	5492.4	0		6375.3	10175127	6381.9	880554895
	6230.7	10780000	5572.6	21083441		6392.9	1349590983	6398	0		6375.4	8836161	6382	904763998
	6230.8	15261183	5572.7	21715158		6393	1348189983	6398.1	1378607		6375.5	7497195	6382.1	924719389
	6230.9	17547144	5572.8	22170031		6393.1	1346136713	6398.2	1999411		6375.6	6158230	6382.2	944661686
	6231	19833104	5572.9	22406125		6393.2	1339909149	6398.3	2620215		6375.8	0	6382.3	963671959
	6231.1	22150253	5573	22642218		6393.3	1329228426	6398.4	3241018		6453.9	0	6382.4	981842349
	6231.2	24495506	5573.1	22878311		6393.4	1318547703	6401.7	0		6454	986698	6382.5	998838099
	6231.3	26944088	5573.2	23114404		6393.5	1307866980	6401.8	2227777		6454.1	1764929	6382.6	1013806966
	6231.4	29570123	5573.3	23350498		6393.6	1297192954	6401.9	2936456		6454.2	2543160	6382.7	1024988740
	6231.5	32332073	5573.4	23586591		6393.7	1282805127	6402	3645135		6454.3	3321392	6382.8	1031493091
	6231.6	35262170	5573.5	23612388		6393.8	1261763219	6402.1	5572448		6454.4	4099623	6382.9	1036733098
	6231.7	38243412	5573.6	23378021		6393.9	1238617101	6402.2	6552532		6454.5	4510902	6383	1040565465
	6231.8	41338636	5573.7	23143653		6394	1212867789	6402.3	7532617		6454.6	9701632	6383.1	1043737505
	6231.9	44433859	5573.8	22909286		6394.1	1187165251	6402.4	8512702		6454.7	14892361	6383.2	1047638501
	6232	47529083	5573.9	22674918		6394.2	1161493253	6402.5	38338265		6454.8	20083090	6383.3	1049490242
	6232.1	50648635	5574	22440550		6394.3	1136248203	6402.6	46128554		6454.9	29507083	6383.4	1044588446
	6232.2	53840460	5574.1	22206183		6394.4	1111387894	6402.7	91013618		6455	36029814	6383.5	1034754121
	6232.3	57040694	5574.2	21794846		6394.5	1083730280	6402.8	102031252		6455.1	42552545	6383.6	1024080453
	6232.4	60214512	5574.3	21164574		6394.6	1049754998	6402.9	113048886		6455.2	49075276	6383.7	1013406785
	6232.5	63388331	5574.4	20534301		6394.7	1015375780	6403	127701114		6455.3	57475665	6383.8	1002529049
	6232.6	66571110	5574.5	19904029		6394.8	980996562	6403.1	146856186		6455.4	80982662	6383.9	991149266
	6232.7	69775933	5584.1	0		6394.9	947257387	6403.2	166015406		6455.5	117297646	6384	979769482
	6232.8	72980757	6346.1	0		6395	914094980	6403.3	187128223		6455.6	136320038	6384.1	963583469
	6232.9	75892255	6346.2	0		6395.1	880932574	6403.4	211095821		6455.7	155342430	6384.2	940477478
	6233	78413512	6346.3	4138358		6395.2	847770167	6403.5	235063418		6455.8	175036237	6384.3	917371488
	6233.1	80934770	6346.4	4910292		6395.3	814411274	6403.6	259074248		6455.9	196381862	6384.4	894265498
	6233.2	83456027	6346.5	7000752		6395.4	771855447	6403.7	285339229		6456	217727487	6384.5	871159507
	6233.3	85977284	6346.6	8022354		6395.5	739378855	6403.8	314135190		6456.1	241270959	6384.6	848053517
	6233.4	88498542	6346.7	9043956		6395.6	705898324	6403.9	343351442		6456.2	269758341	6384.7	824759208
	6233.5	90903569	6346.8	10065557		6395.7	672417792	6404	372946435		6456.3	299959202	6384.8	800891681
	6233.6	92867958	6346.9	11091723		6395.8	638937261	6404.1	403345728		6456.4	330160063	6384.9	774809118
	6233.7	94300881	6347	12223708		6395.9	605456729	6404.2	435235679		6456.5	360360924	6385	745210465
	6233.8	95387626	6347.1	13481520		6396	574181756	6404.3	467125630		6456.6	390561785	6385.1	715611812
	6233.9	96474372	6347.2	14739332		6396.1	545493606	6404.4	500375842		6456.7	421213353	6385.2	686013159
	6234	97561118	6347.3	16030758		6396.2	516562014	6404.5	535301047		6456.8	452989920	6385.3	656813246
	6234.1	98587386	6347.4	17379913		6396.3	487630422	6404.6	570114677		6456.9	486958849	6385.4	627972656
	6234.2	99559156	6347.5	18712128		6396.4	458466675	6404.7	604848852		6457	524248553	6385.5	600463306
	6234.3	100213856	6347.6	20029080		6396.5	428731780	6404.8	639583026		6457.1	561538257	6385.6	574506941
	6234.4	100389798	6347.7	21370245		6396.6	398996884	6404.9	674252237		6457.2	598827961	6385.7	547147731
	6234.5	100113266	6347.8	24155758		6396.7	373339727	6405	708809878		6457.3	635772111	6385.8	517776196
	6234.6	99867817	6347.9	25762734		6396.8	352727288	6405.1	742555450		6457.4	672404868	6385.9	488985128
	6234.7	99191260	6348	27369710		6396.9	333249785	6405.2	775545951		6457.5	709037625	6386	460717143
	6234.8	98488287	6348.1	28949716		6397	315721411	6405.3	808536453		6457.6	745884215	6386.1	432449157
	6234.9	97785314	6348.2	30512317		6397.1	263415256	6405.4	841410957		6457.7	783193652	6386.2	406178602
	6235	96815682	6348.3	32074918		6397.2	246603547	6405.5	874000083		6457.8	820206056	6386.3	382379141
	6235.1	95510458	6348.4	33540463		6397.3	229789390	6405.6	906532675		6457.9	856651654	6386.4	352098103
	6235.2	94201515	6348.5	34885938		6397.4	212969212	6405.7	936799240		6458	892586479	6386.5	330267858
	6235.3	92595930	6348.6	36231413		6397.5	196149033	6405.8	962120261		6458.1	928521305	6386.6	308403424
	6235.4	90398430	6348.7	37559156		6397.6	179328855	6405.9	985064997		6458.2	964456131	6386.7	286538990
	6235.5	88200931	6348.8	38908733		6397.7	164230904	6406	1008009734		6458.3	999095084	6386.8	264674556
	6235.6	85991473	6348.9	40227468		6397.8	152090693	6406.1	1030960928		6458.4	1032130868	6386.9	216165392
	6235.7	83640630	6349	41493236		6397.9	139950481	6406.2	1053916338		6458.5	1062666825	6387	202812622
	6235.8	81124531	6349.1	42560766		6398	127810269	6406.3	1075508223		6458.6	1089394897	6387.1	189459851
	6235.9	78639621	6349.2	43383049		6398.1	115670058	6406.4	1095544037		6458.7	1116122969	6387.2	176107081
	6236	76182815	6349.3	44169975		6398.2	103707771	6406.5	1110102788		6458.8	1142851041	6387.3	163630407
	6236.1	73612554	6349.4	44925037		6398.3	92183216	6406.6	1116896714		6458.9	1169579113	6387.4	152741794
	6236.2	70776390	6349.5	45680100		6398.4	80658660	6406.7	1123722822		6459	1194066423	6387.5	142058506
	6236.3	67728266	6349.6	46440988		6398.5	70801031	6406.8	1130548930		6459.1	1215280067	6387.6	131375219
	6236.4	64009476	6349.7	47151495		6398.6	63806167	6406.9	1136391261		6459.2	1236041755	6387.7	120691932
	6236.5	61194803	6349.8	47515458		6398.7	56811303	6407	1141347069		6459.3	1253657792	6387.8	110008645
	6236.6	58368173	6349.9	47571368		6398.8	49816439	6407.1	1145417839		6459.4	1265435944	6387.9	99325358
	6236.7	55533736	6350	47612112		6398.9	42821575	6407.2	1146522788		6459.5	1276142503	6388	88642071
	6236.8	52699298	6350.1	47652855		6399	35826711	6407.3	1139693469		6459.6	1286849062	6388.1	79234695
	6236.9	49889189	6350.2	47693599		6399.1	29087230	6407.4	1128518234		6459.7	1294683380	6388.2	72018559
	6237	47120861	6350.3	47734342		6399.2	22976042	6407.5	1116779830		6459.8	1299048970	6388.3	64912857
	6237.1	44439090	6350.4	47775086		6399.3	16614266	6407.6	1104533930		6459.9	1303414561	6388.4	58078845
	6237.2	41814332	6350.5	47522689		6399.4	15058226	6407.7	1092288031		6460	1307780151	6388.5	51244834
	6237.3	39189573	6350.6	46841035		6399.5	13502186	6407.8	1080042132		6460.1	1308473881	6388.6	44410822
	6237.4	36564814	6350.7	46159381		6399.6	11946145	6407.9	1064481129		6460.2	1302861589	6388.7	37576811
	6237.5	33940056	6350.8	45477727		6399.7	10390105	6408	1044818892		6460.3	1296501176	6388.8	30742799
	6237.6	30922093	6350.9	44796073		6399.8	8834064	6408.1	1022767438		6460.4	1286056833	6388.9	2951199
	6237.7	28441566	6351	44114419		6399.9	7278024	6408.2	996471996		6460.5	1272839184	6389	2388945
	6237.8	26310283	6351.1	42576388		6400.1	0	6408.3	970176555		6460.6	1259621534	6389.1	1826692
	6237.9	24391530	6351.2	41928596		6401.3	4677823	6408.4	943881114		6460.7	1246403884	6389.3	0
	6238	22482320	6351.3	41096573		6401.4	3961157	6408.5	917585672		6460.8	1233186234	6397.9	0
	6238.1	20596587	6351.4	40106227		6401.5	3244492	6408.6	889369582		6460.9	1216984298	6398.1	610467
	6238.2	18710854	6351.5	38999808		6401.7	0	6408.7	859197884		6461	1195524507	6398.2	699752
	6238.3	16825121	6351.6	37893388		6478.2	0	6408.8	829405113		6461.1	1172767444	6398.3	789038
	6238.4	14939388	6351.7	36786969		6478.3	1511698	6408.9	798368394		6461.2	1147530652	6398.4	878323
	6238.5	8894337	6351.8	35680550		6478.4	3331940	6409	765079901		6461.3	1120141597	6398.5	967608
	6238.6	8298321	6351.9	34598704		6478.5	8913938	6409.1	731507421		6461.4	1092752542	6398.6	1056560
	6238.7	7702305	6352	33547262		6478.6	15380716	6409.2	697934941		6461.5	1065561050	6398.7	1145293
	6238.8	7106289	6352.1	32464977		6478.7	21847493	6409.3	664830239		6461.6	1038547591	6398.8	1234026
	6238.9	6554127	6352.2	31329724		6478.8	28314271	6409.4	632098357		6461.7	1009700711	6398.9	1322759
	6239	6109856	6352.3	30138416		6478.9	34781049	6409.5	599366476		6461.8	977613326	6399	1411492
	6239.1	5665584	6352.4	28809199		6479	41247827	6409.6	566634594		6461.9	945412365	6399.1	1482069
	6239.2	5221313	6352.5	27479982		6479.1	47714605	6409.7	533838967		6462	913211404	6399.2	1540791
	6239.3	4777042	6352.6	26252637		6479.2	54699986	6409.8	500933867		6462.1	880403890	6399.3	1599513
	6239.4	4332771	6352.7	25151320		6479.3	86916993	6409.9	463267167		6462.2	845881547	6399.4	1658236
	6239.5	3888500	6352.8	24050004		6479.4	105350261	6410	433871863		6462.3	811359205	6399.5	1716958
	6239.6	3444229	6352.9	22957138		6479.5	129388309	6410.1	406159544		6462.4	776836863	6399.6	1745157
	6239.7	2999957	6353	21878785		6479.6	149491135	6410.2	378447224		6462.5	743063071	6399.7	1753427
	6239.9	0	6353.1	20800432		6479.7	169593961	6410.3	350734905		6462.6	710131110	6399.8	1761698
	6363.7	0	6353.2	19674899		6479.8	189696787	6410.4	323022586		6462.7	677264599	6399.9	1769968
	6363.8	3735578	6353.3	15875535		6479.9	209799613	6410.5	296218102		6462.8	644457068	6400	1778239
	6363.9	7769765	6353.4	15274288		6480	231213470	6410.6	270972729		6462.9	611649537	6400.1	1757854
	6364	11803952	6353.5	14673042		6480.1	257015445	6410.7	247773233		6463	578406253	6400.2	1718760
	6364.1	17841305	6353.6	14071795		6480.2	287572284	6410.8	227204717		6463.1	544090927	6400.3	1679667
	6364.2	25068398	6353.7	13504162		6480.3	318129122	6410.9	206882098		6463.2	511160131	6400.4	1640573
	6364.3	38251314	6353.8	12994258		6480.4	348685960	6411	186559479		6463.3	481222979	6400.5	1601479
	6364.4	47225847	6353.9	12484354		6480.5	379242799	6411.1	166236860		6463.4	453473027	6400.6	1551460
	6364.5	57960661	6354	11974450		6480.6	409799638	6411.2	145914241		6463.5	425723075	6400.7	1494308
	6364.6	70873182	6354.1	11441513		6480.7	441561403	6411.3	126932612		6463.6	397973122	6400.8	1437156
	6364.7	83785704	6354.2	10851909		6480.8	474703385	6411.4	112223560		6463.7	370223170	6400.9	4020920
	6364.8	96698226	6354.3	10262306		6480.9	508997274	6411.5	99951141		6463.8	342473218	6401	4464326
	6364.9	119562195	6354.4	9672702		6481	545620095	6411.6	87678721		6463.9	296391923	6401.1	4922933
	6365	138516379	6354.5	7948327		6481.1	583105612	6411.7	75540314		6464	274453464	6401.2	5391464
	6365.1	157470563	6354.6	7608391		6481.2	620591128	6411.8	63731604		6464.1	254448108	6401.3	5859994
	6365.2	178233771	6354.7	7268455		6481.3	658059422	6411.9	51922895		6464.2	237762646	6401.4	6328525
	6365.3	201234989	6354.8	6928519		6481.4	695428012	6412	40114186		6464.3	221077184	6401.5	8011659
	6365.4	224236207	6354.9	6588584		6481.5	732692457	6412.1	5329402		6464.4	204391723	6401.6	10971294
	6365.5	247576806	6355	6254474		6481.6	769956901	6412.2	4622944		6464.5	187773131	6401.7	12306676
	6365.6	271223235	6355.1	5934698		6481.7	807074024	6412.3	3916485		6464.6	171214799	6401.8	13757882
	6365.7	296113969	6355.2	5614922		6481.8	843938136	6412.4	3210027		6464.7	154656468	6401.9	15209089
	6365.8	323434913	6355.3	5295146		6481.9	880311490	6412.5	2503569		6464.8	138401547	6402	16660295
	6365.9	352658460	6355.4	4975370		6482	916169308	6412.7	0		6464.9	124771048	6402.1	18203679
	6366	383343239	6355.5	4655594		6482.1	950801419	6424.6	0		6465	114365755	6402.2	19820351
	6366.1	414007097	6355.6	4335818		6482.2	983917166	6424.7	2066632		6465.1	104054296	6402.3	21512178
	6366.2	444652101	6355.7	4016042		6482.3	1017032913	6424.8	3134837		6465.2	93827395	6402.4	23296981
	6366.3	475297105	6355.8	3696266		6482.4	1050148660	6424.9	5198575		6465.3	83600494	6402.5	25098718
	6366.4	505942110	6355.9	3400744		6482.5	1080836737	6425	6499529		6465.4	73373593	6402.6	26952871
	6366.5	537416004	6356	3164891		6482.6	1107986992	6425.1	7800482		6465.5	63146692	6402.7	28835005
	6366.6	570143215	6356.1	2929038		6482.7	1135137247	6425.2	9101436		6465.6	52919791	6402.8	30728624
	6366.7	602398211	6356.2	2693185		6482.8	1159661027	6425.3	10402390		6465.7	41806205	6402.9	32622242
	6366.8	634730600	6356.3	2457332		6482.9	1180316532	6425.4	12055560		6465.8	38703847	6403	34534801
	6366.9	667062989	6356.4	2221479		6483	1200972038	6425.5	14188587		6465.9	35601489	6403.1	36463140
	6367	699395378	6356.5	1985626		6483.1	1221360533	6425.6	16361369		6466	32499131	6403.2	38386484
	6367.1	731727768	6356.6	1749773		6483.2	1240388134	6425.7	21251300		6466.1	29396773	6403.3	40197989
	6367.2	764060157	6356.7	1513920		6483.3	1256571123	6425.8	23935986		6466.2	26294415	6403.4	41858200
	6367.3	793784284	6356.8	1345761		6483.4	1267868803	6425.9	26620673		6466.3	23192057	6403.5	43518411
	6367.4	820511095	6356.9	1344144		6483.5	1276686141	6426	29305359		6466.4	20089699	6403.6	45140090
	6367.5	847237906	6357	1342526		6483.6	1282440285	6426.1	32274822		6466.5	16987340	6403.7	46667783
	6367.6	873955263	6357.1	1340909		6483.7	1286554808	6426.2	35592956		6466.6	14331527	6403.8	48110324
	6367.7	900649359	6357.2	1339291		6483.8	1287833268	6426.3	38911090		6466.7	12774307	6403.9	49450283
	6367.8	927343456	6362.7	1250326		6483.9	1289111727	6426.4	42229224		6466.8	11217087	6404	50697799
	6367.9	953095747	6362.8	1248709		6484	1290390187	6426.5	45615973		6466.9	9659867	6404.1	51760896
	6368	975052817	6362.9	1247091		6484.1	1288333221	6426.6	49120562		6467	8102647	6404.2	52565343
	6368.1	993090560	6363	1245474		6484.2	1278440186	6426.7	52583899		6467.1	6545427	6404.3	53369789
	6368.2	1008439504	6363.1	1278101		6484.3	1265477192	6426.8	56063336		6467.2	4988207	6404.4	54029641
	6368.3	1023788448	6363.2	1394978		6484.4	1252114119	6426.9	59608676		6467.3	3430987	6404.5	54388750
	6368.4	1039137391	6363.3	1511855		6484.5	1238751046	6427	64605450		6467.4	1873767	6404.6	54589031
	6368.5	1053410105	6363.4	1628732		6484.6	1224343108	6427.1	68283439		6467.6	0	6404.7	54757311
	6368.6	1066329336	6363.5	1745609		6484.7	1207419005	6427.2	71961428		9500	1	6404.8	54925591
	6368.7	1075835304	6363.6	1862486		6484.8	1190494901	6427.3	75571132				6404.9	54939894
	6368.8	1081088272	6363.7	1979363		6484.9	1169479005	6427.4	79133280				6405	54689757
	6368.9	1084325844	6363.8	2096240		6485	1142040478	6427.5	82410102				6405.1	54139834
	6369	1084102192	6363.9	2213117		6485.1	1114565305	6427.6	85333937				6405.2	53268515
	6369.1	1083420695	6364	2332261		6485.2	1087066206	6427.7	88257771				6405.3	52397196
	6369.2	1082325192	6364.1	2456983		6485.3	1059567108	6427.8	91181605				6405.4	51525877
	6369.3	1081229690	6364.2	2581706		6485.4	1032068009	6427.9	94006603				6405.5	50654558
	6369.4	1076716413	6364.3	2706428		6485.5	1004028080	6428	96746539				6405.6	49786705
	6369.5	1067398507	6364.4	2831151		6485.6	974026615	6428.1	99423159				6405.7	48741394
	6369.6	1058037722	6364.5	2955874		6485.7	942241143	6428.2	101445110				6405.8	47283613
	6369.7	1046275105	6364.6	3080596		6485.8	907613515	6428.3	102791669				6405.9	45646950
	6369.8	1030450556	6364.7	3205319		6485.9	872985886	6428.4	104138228				6406	44010287
	6369.9	1014626008	6364.8	3330041		6486	838358258	6428.5	105399376				6406.1	41527893
	6370	998801459	6364.9	3446458		6486.1	804196987	6428.6	106583557				6406.2	40044476
	6370.1	981179401	6365	3542440		6486.2	770459640	6428.7	107767738				6406.3	38573803
	6370.2	961379970	6365.1	3638422		6486.3	737596166	6428.8	108942489				6406.4	37114615
	6370.3	941370153	6365.2	3734404		6486.4	705307751	6428.9	109311984				6406.5	35524896
	6370.4	920309922	6365.3	3830386		6486.5	671625723	6429	108650428				6406.6	33744057
	6370.5	897234717	6365.4	3926368		6486.6	637691989	6429.1	107947620				6406.7	31963219
	6370.6	870605053	6365.5	4022350		6486.7	599906375	6429.2	107207640				6406.8	30182380
	6370.7	843914044	6365.6	4118332		6486.8	567645191	6429.3	106467660				6406.9	28454335
	6370.8	817052833	6365.7	4214314		6486.9	535384007	6429.4	105727680				6407	26773863
	6370.9	790475883	6365.9	0		6487	504433282	6429.5	104987700				6407.1	25093392
	6371	764344837	6370.2	0		6487.1	474573504	6429.6	103701357				6407.2	23431860
	6371.1	738134803	6371.2	0		6487.2	445342194	6429.7	101573165				6407.3	21810838
	6371.2	711402361	6371.3	17399782		6487.3	417214964	6429.8	99136511				6407.4	19019167
	6371.3	682345200	6371.4	16679974		6487.4	390948988	6429.9	96699856				6407.5	17708713
	6371.4	651284932	6371.5	15960166		6487.5	364683012	6430	94263202				6407.6	16398259
	6371.5	622259457	6371.6	15240358		6487.6	338417036	6430.1	91826547				6407.7	15087805
	6371.6	595421288	6371.7	14520549		6487.7	294774307	6430.2	89389893				6407.8	13777351
	6371.7	568554922	6371.8	13800741		6487.8	274082629	6430.3	86711096				6407.9	12542052
	6371.8	537340960	6371.9	13080933		6487.9	253390951	6430.4	83717913				6408	11399729
	6371.9	510607667	6372	12361125		6488	232699273	6430.5	80592419				6408.1	10324916
	6372	483874375	6372.1	11657201		6488.1	213757757	6430.6	77216258				6408.2	9366042
	6372.1	456792596	6372.2	12480022		6488.2	198172650	6430.7	73782434				6408.3	8407168
	6372.2	430715189	6372.3	11738516		6488.3	183450327	6430.8	70348610				6408.4	7448294
	6372.3	406875795	6372.4	10997010		6488.4	168728005	6430.9	66164104				6408.5	6489420
	6372.4	383036400	6372.5	10255504		6488.5	154005683	6431	63015577				6408.6	3766766
	6372.5	359197006	6372.6	9513998		6488.6	139283361	6431.1	59932061				6408.7	3266688
	6372.6	335396107	6372.7	8772492		6488.7	124561039	6431.2	56848545				6408.8	2766610
	6372.7	311620341	6372.8	8030987		6488.8	109838717	6431.3	53701713				6409	0
	6372.8	287844576	6372.9	7427585		6488.9	96812174	6431.4	50446144				6455.2	0
	6372.9	266658423	6373	7026576		6489	86697949	6431.5	47170819				6455.3	3734957
	6373	249065557	6373.1	6625566		6489.1	77118208	6431.6	43846894				6455.4	8866827
	6373.1	230793391	6373.2	6224556		6489.2	68853406	6431.7	40796541				6455.5	40747280
	6373.2	213385729	6373.3	4316949		6489.3	60588604	6431.8	38084632				6455.6	53282302
	6373.3	195978067	6373.4	3818754		6489.4	52323802	6431.9	35372723				6455.7	65817324
	6373.4	178570404	6373.5	3320560		6489.5	44059000	6432	32660814				6455.8	93871742
	6373.5	161162742	6373.6	2822366		6489.6	35794198	6432.1	29966032				6455.9	109555168
	6373.6	143626192	6373.7	2535026		6489.7	27163394	6432.2	27300661				6456	125238594
	6373.7	131497106	6373.8	2609805		6489.8	23548894	6432.3	24635290				6456.1	143212910
	6373.8	121505162	6373.9	2684584		6489.9	19934394	6432.4	22312690				6456.2	166303972
	6373.9	111714528	6374	2759363		6490	16838493	6432.5	20402609				6456.3	191257057
	6374	102419156	6378.1	5825299		6490.1	15018452	6432.6	18492528				6456.4	216210142
	6374.1	93123784	6378.2	12168718		6490.2	13198412	6432.7	16582447				6456.5	241163228
	6374.2	84982242	6378.3	12340681		6490.3	11378371	6432.8	14672366				6456.6	266116313
	6374.3	75553797	6378.4	12512645		6490.4	9558330	6432.9	12830901				6456.7	291828645
	6374.4	66125351	6378.5	14486353		6490.5	7738289	6433	11107274				6456.8	318966041
	6374.5	57960466	6378.6	19051984		6490.6	5918248	6433.1	8260921				6456.9	349094343
	6374.6	51910798	6378.7	26905376		6490.7	4098208	6433.2	7607481				6457	383865826
	6374.7	45861131	6378.8	32609431		6490.8	2278167	6433.3	6956609				6457.1	418637309
	6374.8	40104824	6378.9	38313486		6491	0	6433.4	6312056				6457.2	453408792
	6374.9	35070244	6379	44017541		9500	1	6433.5	5667502				6457.3	488192885
	6375	30035663	6379.1	49721595				6433.6	5022948				6457.4	522988342
	6375.1	24987117	6379.2	56088226				6433.7	2038008				6457.5	557783800
	6375.2	19925986	6379.3	64124072				6433.8	1905359				6457.6	592839575
	6375.3	15220818	6379.4	73325265				6433.9	1772710				6457.7	629903238
	6375.4	13350698	6379.5	82526457				6434	1640062				6457.8	669199125
	6375.5	11480578	6379.6	91727650				6434.1	1507412				6457.9	708143432
	6375.6	9610458	6379.7	100928842				6434.3	0				6458	746770917
	6375.7	0	6379.8	110130035				6493.1	0				6458.1	785398401
	6375.8	0	6379.9	120067150				6493.2	0				6458.2	824025886
	6478.4	0	6380	130828061				6493.3	13243534				6458.3	861265548
	6478.5	2279044	6380.1	141946765				6493.4	17677773				6458.4	896788284
	6478.6	5597210	6380.2	153679937				6493.5	22112012				6458.5	931499998
	6478.7	8915376	6380.3	165413109				6493.6	26546251				6458.6	965304496
	6478.8	12233542	6380.4	177146281				6493.7	66351227				6458.7	999108994
	6478.9	19919644	6380.5	188889841				6493.8	78780500				6458.8	1032913492
	6479	24584934	6380.6	200667435				6493.9	91595022				6458.9	1066717989
	6479.1	29250225	6380.7	214127162				6494	105647118				6459	1098103015
	6479.2	33915515	6380.8	226038851				6494.1	120800777				6459.1	1125757305
	6479.3	53558159	6380.9	237977383				6494.2	135954437				6459.2	1152746986
	6479.4	65271658	6381	249962017				6494.3	151108096				6459.3	1177888547
	6479.5	77381660	6381.1	261628140				6494.4	166261756				6459.4	1199409548
	6479.6	89848968	6381.2	273010363				6494.5	197234067				6459.5	1219831788
	6479.7	102316276	6381.3	283805660				6494.6	220725038				6459.6	1240254027
	6479.8	114783584	6381.4	293874850				6494.7	244260124				6459.7	1257213692
	6479.9	127250892	6381.5	303944040				6494.8	268593996				6459.8	1270100268
	6480	140628522	6381.6	314013230				6494.9	292927869				6459.9	1282986845
	6480.1	166556421	6381.7	323081495				6495	317261742				6460	1295873422
	6480.2	187199914	6381.8	330896197				6495.1	341616152				6460.1	1305574661
	6480.3	207843406	6381.9	338710899				6495.2	365988098				6460.2	1309805430
	6480.4	228486898	6382	345471653				6495.3	391397348				6460.3	1312913325
	6480.5	249130390	6382.1	350919520				6495.4	419067002				6460.4	1311386468
	6480.6	269773883	6382.2	356367388				6495.5	447866233				6460.5	1306863574
	6480.7	291033145	6382.3	361143976				6495.6	476649324				6460.6	1302340681
	6480.8	313056854	6382.4	365315647				6495.7	505081248				6460.7	1297817788
	6480.9	335929885	6382.5	368714916				6495.8	533206218				6460.8	1293294894
	6481	360597807	6382.6	370787670				6495.9	561331188				6460.9	1285061901
	6481.1	386093030	6382.7	371627506				6496	589456157				6461	1270447667
	6481.2	411588254	6382.8	370942056				6496.1	616663166				6461.1	1254442184
	6481.3	436721164	6382.9	369670750				6496.2	642705991				6461.2	1235815407
	6481.4	461498606	6383	367847462				6496.3	668433377				6461.3	1214974121
	6481.5	486240207	6383.1	366024174				6496.4	694333858				6461.4	1194132836
	6481.6	510981808	6383.2	364200886				6496.5	720234340				6461.5	1173575060
	6481.7	535630103	6383.3	361466978				6496.6	746095690				6461.6	1153272767
	6481.8	560118156	6383.4	356121687				6496.7	771931491				6461.7	1129783689
	6481.9	584199891	6383.5	349159606				6496.8	796361265				6461.8	1100762265
	6482	608271861	6383.6	341908352				6496.9	816883093				6461.9	1071667365
	6482.1	631506318	6383.7	334657098				6497	834266368				6462	1042572465
	6482.2	653704654	6383.8	327387546				6497.1	851616944				6462.1	1013102777
	6482.3	675902990	6383.9	320072977				6497.2	868917700				6462.2	982094800
	6482.4	698101326	6384	312758408				6497.3	886148410				6462.3	951086823
	6482.5	718352667	6384.1	304092396				6497.4	903379121				6462.4	920078846
	6482.6	735868533	6384.2	293380382				6497.5	918342874				6462.5	888245502
	6482.7	753384400	6384.3	282668368				6497.6	930690662				6462.6	854502457
	6482.8	769424209	6384.4	271956354				6497.7	940517990				6462.7	818483618
	6482.9	783620577	6384.5	261244340				6497.8	946034712				6462.8	785988775
	6483	797816946	6384.6	250532326				6497.9	951551434				6462.9	753493932
	6483.1	811377558	6384.7	240062516				6498	957068156				6463	720553042
	6483.2	824365263	6384.8	229806215				6498.1	961836872				6463.1	686514785
	6483.3	835279366	6384.9	219143775				6498.2	963881448				6463.2	653981053
	6483.4	842632283	6385	207742843				6498.3	964183850				6463.3	623155575
	6483.5	848271414	6385.1	196341912				6498.4	964486251				6463.4	592067256
	6483.6	851790357	6385.2	184940980				6498.5	961853020				6463.5	560978936
	6483.7	854634536	6385.3	173899705				6498.6	953598296				6463.6	529890616
	6483.8	856385601	6385.4	163182532				6498.7	946045926				6463.7	498802297
	6483.9	858136667	6385.5	152938824				6498.8	938508127				6463.8	467713977
	6484	859887732	6385.6	143273493				6498.9	930181015				6463.9	418828051
	6484.1	859215148	6385.7	133617648				6499	920166784				6464	393790633
	6484.2	852917518	6385.8	124009210				6499.1	908404253				6464.1	370051471
	6484.3	844801042	6385.9	112304614				6499.2	896641722				6464.2	348541924
	6484.4	836676191	6386	103835496				6499.3	882646349				6464.3	327032378
	6484.5	828551340	6386.1	95366377				6499.4	864588768				6464.4	305522830
	6484.6	819885108	6386.2	87556207				6499.5	846531187				6464.5	284013284
	6484.7	809886966	6386.3	80561246				6499.6	828509839				6464.6	262503737
	6484.8	799888823	6386.4	73566286				6499.7	810533316				6464.7	240994190
	6484.9	787250354	6386.5	66931564				6499.8	792556792				6464.8	219800723
	6485	770257156	6386.6	60916998				6499.9	774134603				6464.9	201348092
	6485.1	753263956	6386.7	54902433				6500	754015477				6465	186267066
	6485.2	736270758	6386.8	48887868				6500.1	732442801				6465.1	171186041
	6485.3	719277558	6386.9	37228098				6500.2	708373811				6465.2	156105015
	6485.4	702284360	6387	33667425				6500.3	684948385				6465.3	141023989
	6485.5	685053407	6387.1	30106752				6500.4	659060318				6465.4	125942964
	6485.6	666588926	6387.2	26546079				6500.5	637625414				6465.5	110861938
	6485.7	646882802	6387.3	23475310				6500.6	616190511				6465.6	95780912
	6485.8	625109488	6387.4	20172021				6500.7	594755607				6465.7	83071260
	6485.9	603336175	6387.5	18046184				6500.8	572610194				6465.8	74787262
	6486	581562861	6387.6	15920347				6500.9	548614325				6465.9	66503265
	6486.1	556817921	6387.7	13794510				6501	525332486				6466	58219268
	6486.2	536394837	6387.8	11668673				6501.1	503151676				6466.1	49935270
	6486.3	516594362	6387.9	9542836				6501.2	480970865				6466.2	41651273
	6486.4	497022675	6388	7416999				6501.3	458790054				6466.3	33367276
	6486.5	476023325	6388.2	0				6501.4	436609243				6466.4	25083278
	6486.6	454859871	6486.4	0				6501.5	414428432				6466.5	16809980
	6486.7	433696418	6486.5	4984360				6501.6	392247621				6466.6	0
	6486.8	412532965	6486.6	4692923				6501.7	363581445				6466.7	0
	6486.9	391369512	6486.7	4401486				6501.8	346042995				6474.9	0
	6487	371116030	6486.8	4110049				6501.9	328504544				6475.1	473273
	6487.1	351988308	6486.9	3818613				6502	310966094				6475.2	545450
	6487.2	332860585	6487	7680091				6502.1	293427644				6475.3	617626
	6487.3	314269616	6487.1	7008258				6502.2	275889194				6475.4	689803
	6487.4	296369266	6487.2	6336424				6502.3	258350743				6475.5	761979
	6487.5	278468916	6487.3	5693259				6502.4	240812293				6475.6	837027
	6487.6	260568566	6487.4	5099331				6502.5	224825084				6475.7	913951
	6487.7	232184731	6487.5	4505402				6502.6	211473767				6475.8	990874
	6487.8	217986400	6487.6	3911474				6502.7	198053086				6475.9	1067797
	6487.9	203788069	6487.7	3522425				6502.8	184632404				6476	1144720
	6488	189589738	6487.8	3386839				6502.9	171211723				6476.1	1210854
	6488.1	176670478	6487.9	3251253				6503	157791042				6476.2	1269945
	6488.2	165933536	6488	3115667				6503.1	144370360				6476.3	1329036
	6488.3	155161303	6488.1	1152403				6503.2	130949679				6476.4	1388127
	6488.4	144389069	6488.2	1425612				6503.3	87935690				6476.5	1447217
	6488.5	133616836	6488.3	1698821				6503.4	82519613				6476.6	1483872
	6488.6	122844602	6488.4	1972030				6503.5	77397068				6476.7	1505880
	6488.7	112072368	6493	5826142				6503.6	72996672				6476.8	1527887
	6488.8	101300135	6493.1	5904088				6503.7	68596275				6476.9	1549895
	6488.9	91761328	6493.2	5982034				6503.8	64195878				6477	1571902
	6489	84340800	6493.3	25395010				6503.9	59795481				6477.1	3404935
	6489.1	77148767	6493.4	28534764				6504	55395085				6477.2	5791513
	6489.2	70518882	6493.5	31674519				6504.1	50994688				6477.3	7218044
	6489.3	63888996	6493.6	37434748				6504.2	46594291				6477.4	8644575
	6489.4	57259111	6493.7	42850162				6504.3	42193894				6477.5	10071107
	6489.5	50629226	6493.8	50803608				6504.4	38232672				6477.6	11475202
	6489.6	43999340	6493.9	58860298				6504.5	35351909				6477.7	14996800
	6489.7	37505189	6494	67622716				6504.6	32471146				6477.8	17586840
	6489.8	34199142	6494.1	77143115				6504.7	29590384				6477.9	20515723
	6489.9	30893095	6494.2	86663514				6504.8	26709621				6478	23863800
	6490	27923294	6494.3	96183913				6504.9	23828858				6478.1	27201089
	6490.1	25780730	6494.4	105704313				6505	20948095				6478.2	30531334
	6490.2	23638166	6494.5	116249123				6505.1	18067332				6478.3	35927364
	6490.3	21495602	6494.6	128647148				6505.2	15186570				6478.4	39630146
	6490.4	19353038	6494.7	141487593				6505.4	0				6478.5	43624171
	6490.5	17210474	6494.8	154875371				6515.6	0				6478.6	48384940
	6490.6	15067910	6494.9	168263149				6515.7	4659943				6478.7	53473810
	6490.7	12925346	6495	181650926				6515.8	5524456				6478.8	58562681
	6490.8	10782782	6495.1	194926770				6515.9	6388968				6478.9	63575929
	6491	0	6495.2	208101746				6516	7253480				6479	68521030
	9500	1	6495.3	221863028				6516.1	15947587				6479.1	73080192
			6495.4	236763289				6516.2	18212788				6479.2	78132440
			6495.5	251959235				6516.3	20477989				6479.3	83550527
			6495.6	267155182				6516.4	22831691				6479.4	89424397
			6495.7	282143203				6516.5	25294882				6479.5	95144844
			6495.8	296943853				6516.6	27758073				6479.6	100727033
			6495.9	311744504				6516.7	31723909				6479.7	106309222
			6496	326545154				6516.8	34384512				6479.8	111891411
			6496.1	340769993				6516.9	37224800				6479.9	117473601
			6496.2	354266270				6517	40373678				6480	122781650
			6496.3	367524767				6517.1	43471778				6480.1	127624362
			6496.4	380584570				6517.2	46507061				6480.2	132405158
			6496.5	393644373				6517.3	49549353				6480.3	137185953
			6496.6	406704176				6517.4	52597960				6480.4	141966749
			6496.7	419763978				6517.5	55646566				6480.5	146747544
			6496.8	431855380				6517.6	58695173				6480.6	151528340
			6496.9	441745555				6517.7	61784928				6480.7	155636549
			6497	450083013				6517.8	64740799				6480.8	158962285
			6497.1	458420472				6517.9	67418106				6480.9	162056410
			6497.2	466629620				6518	70072424				6481	164719463
			6497.3	474523096				6518.1	72726743				6481.1	167300576
			6497.4	482416571				6518.2	75381061				6481.2	169881689
			6497.5	489055194				6518.3	78035380				6481.3	172396634
			6497.6	494179382				6518.4	80689698				6481.4	174226907
			6497.7	497919281				6518.5	82863676				6481.5	175283916
			6497.8	499281815				6518.6	84377398				6481.6	176340924
			6497.9	500644349				6518.7	85891120				6481.7	176947067
			6498	502006883				6518.8	87404841				6481.8	176778897
			6498.1	503155490				6518.9	88918563				6481.9	176569840
			6498.2	502780680				6519	90432285				6482	176217784
			6498.3	501204995				6519.1	91882466				6482.1	175339886
			6498.4	499629310				6519.2	93154205				6482.2	173811449
			6498.5	496431671				6519.3	93924673				6482.3	172283011
			6498.6	490448503				6519.4	94091733				6482.4	170754574
			6498.7	484568116				6519.5	94258793				6482.5	168779675
			6498.8	478780349				6519.6	94425854				6482.6	165963881
			6498.9	472446918				6519.7	94539346				6482.7	163148087
			6499	465166154				6519.8	94604568				6482.8	159975238
			6499.1	457215541				6519.9	94848969				6482.9	156261710
			6499.2	446268903				6520	95315040				6483	152548181
			6499.3	437550526				6520.1	95363037				6483.1	148943786
			6499.4	426453468				6520.2	94693039				6483.2	145437734
			6499.5	415356410				6520.3	93997531				6483.3	141479145
			6499.6	404279479				6520.4	93279035				6483.4	136743369
			6499.7	393227449				6520.5	92560539				6483.5	132057545
			6499.8	382175418				6520.6	92361746				6483.6	127433520
			6499.9	370892918				6520.7	92805896				6483.7	122823740
			6500	359043412				6520.8	93250047				6483.8	118120643
			6500.1	346398019				6520.9	93349343				6483.9	113417545
			6500.2	332385773				6521	92850668				6484	108714448
			6500.3	318813758				6521.1	92351992				6484.1	103776072
			6500.4	305786368				6521.2	91853316				6484.2	98696502
			6500.5	292758977				6521.3	92065026				6484.3	93974193
			6500.6	279731587				6521.4	91663198				6484.4	89280770
			6500.7	266704196				6521.5	92951162				6484.5	84587347
			6500.8	253549147				6521.6	94239126				6484.6	79860619
			6500.9	240044695				6521.7	95351028				6484.7	75051952
			6501	227091802				6521.8	96160562				6484.8	70243284
			6501.1	214896335				6521.9	96970096				6484.9	65805543
			6501.2	202700869				6522	98381038				6485	61852324
			6501.3	190505402				6522.1	100536006				6485.1	57899105
			6501.4	178309936				6522.2	102690973				6485.2	53945885
			6501.5	166114469				6522.3	104845941				6485.3	49992666
			6501.6	153919003				6522.4	107000908				6485.4	46039447
			6501.7	137221649				6522.5	109196131				6485.5	42063104
			6501.8	128914090				6522.6	111460488				6485.6	36985735
			6501.9	120606532				6522.7	113904915				6485.7	34260059
			6502	112298974				6522.8	116572115				6485.8	31923848
			6502.1	103991416				6522.9	119239315				6485.9	29587637
			6502.2	95683858				6523	121906514				6486	27251425
			6502.3	87376300				6523.1	124573714				6486.1	24888564
			6502.4	79068742				6523.2	127240914				6486.2	22501688
			6502.5	71621439				6523.3	130087329				6486.3	20114813
			6502.6	65759950				6523.4	132819044				6486.4	17762908
			6502.7	60165194				6523.5	135028091				6486.5	15788227
			6502.8	54570438				6523.6	137237138				6486.6	14313626
			6502.9	48975682				6523.7	139446185				6486.7	11609612
			6503	43380926				6523.8	141655231				6486.8	10206956
			6503.1	37786170				6523.9	143864278				6486.9	8804300
			6503.2	32191414				6524	146073325				6487	7401643
			6503.3	11764842				6524.1	140476783				6487.1	5998987
			6503.4	10463991				6524.2	141933230				6487.2	4596330
			6503.5	9309947				6524.3	143389678				6487.4	0
			6503.6	8517076				6524.4	144846125				8000	1
			6503.7	7724206				6524.5	146302572
			6503.8	6931336				6524.6	147759020
			6503.9	6138465				6524.7	149215467
			6504	5345595				6524.8	149464089
			6504.1	4552724				6524.9	148218466
			6504.2	3759854				6525	146972844
			6504.3	2966983				6525.1	145727221
			6504.5	0				6525.2	144481599
			7290	0				6525.3	143235976
			7290.1	1103379				6525.4	141990354
			7290.2	1292958				6525.5	139697948
			7290.3	1482536				6525.6	136110531
			7290.4	1672115				6525.7	132523113
			7290.5	1861694				6525.8	128935695
			7290.6	2051272				6525.9	125348278
			7290.7	2240851				6526	121760860
			7290.8	2430430				6526.1	118173442
			7290.9	2620008				6526.2	113990430
			7291	2829625				6526.3	109070585
			7291.1	3088538				6526.4	104150740
			7291.2	3347452				6526.5	99230896
			7291.3	3606366				6526.6	94311051
			7291.4	3865279				6526.7	89391206
			7291.5	4124193				6526.8	84471362
			7291.6	4383106				6526.9	79581351
			7291.7	4642020				6527	74728249
			7291.8	4900934				6527.1	69875147
			7291.9	5164897				6527.2	65022045
			7292	5441285				6527.3	60168943
			7292.1	5717672				6527.4	55315841
			7292.2	5994060				6527.5	50462740
			7292.3	6270448				6527.6	46091640
			7292.4	6546835				6527.7	42316845
			7292.5	6823223				6527.8	38542050
			7292.6	7099610				6527.9	34767254
			7292.7	7375998				6528	30992458
			7292.8	7634013				6528.1	27217663
			7292.9	7846829				6528.2	23442867
			7293	8059645				6528.3	20328686
			7293.1	8272460				6528.4	18031775
			7293.2	8485276				6528.5	15734864
			7293.3	8698092				6528.6	13437953
			7293.4	8910908				6528.7	11141042
			7293.5	9123723				6528.8	8844131
			7293.6	9336539				6528.9	6547220
			7293.7	9510795				6529.1	0
			7293.8	9590186				8000	1
			7293.9	9669577
			7294	9748969
			7294.1	9828360
			7294.2	9907751
			7294.3	9987142
			7294.4	10066534
			7294.5	10145925
			7294.6	10179546
			7294.7	10100565
			7294.8	10021583
			7294.9	9942602
			7295	9863620
			7295.1	9784639
			7295.2	9705657
			7295.3	9626676
			7295.4	9547694
			7295.5	9430115
			7295.6	9217576
			7295.7	9005037
			7295.8	8792498
			7295.9	8579960
			7296	8367421
			7296.1	8154882
			7296.2	7942343
			7296.3	7729805
			7296.4	7498827
			7296.5	7222484
			7296.6	6946142
			7296.7	6669800
			7296.8	6393457
			7308.2	0
			8000	1

## Sheet: Fig. S1a
	Elution volumn	Abs 280
	mL	mAU
	9	1.00019
	9.001	1.00012
	9.002	1.00033
	9.002	1.00096
	9.003	1.00172
	9.004	1.00247
	9.004	1.00321
	9.005	1.00328
	9.006	1.00303
	9.007	1.00288
	9.007	1.00277
	9.008	1.00265
	9.009	1.00244
	9.009	1.00198
	9.01	1.00132
	9.011	1.00061
	9.011	1.00014
	9.012	0.99997
	9.013	1.00031
	9.014	1.00078
	9.014	1.00124
	9.015	1.00146
	9.016	1.00149
	9.016	1.00138
	9.017	1.00119
	9.018	1.00139
	9.018	1.00226
	9.019	1.00303
	9.02	1.00341
	9.021	1.00368
	9.021	1.00336
	9.022	1.00224
	9.023	1.00169
	9.023	1.00137
	9.024	1.00105
	9.025	1.00142
	9.025	1.00199
	9.026	1.00268
	9.027	1.00339
	9.028	1.00395
	9.028	1.00428
	9.029	1.0043
	9.03	1.00405
	9.03	1.00391
	9.031	1.00514
	9.032	1.0068
	9.032	1.00883
	9.033	1.01084
	9.034	1.01281
	9.035	1.01455
	9.035	1.01564
	9.036	1.01622
	9.037	1.0167
	9.037	1.01688
	9.038	1.01725
	9.039	1.01842
	9.04	1.02013
	9.04	1.0218
	9.041	1.02344
	9.042	1.02476
	9.042	1.02556
	9.043	1.02631
	9.044	1.02652
	9.044	1.02614
	9.045	1.02596
	9.046	1.02589
	9.047	1.02642
	9.047	1.02793
	9.048	1.02908
	9.049	1.02937
	9.049	1.02949
	9.05	1.02923
	9.051	1.02855
	9.051	1.02782
	9.052	1.02714
	9.053	1.02659
	9.054	1.02671
	9.054	1.02739
	9.055	1.02826
	9.056	1.02916
	9.056	1.02979
	9.057	1.03003
	9.058	1.03023
	9.058	1.03044
	9.059	1.03066
	9.06	1.03166
	9.061	1.033
	9.061	1.03549
	9.062	1.03805
	9.063	1.04063
	9.063	1.04293
	9.064	1.04402
	9.065	1.04438
	9.065	1.04471
	9.066	1.04487
	9.067	1.0448
	9.068	1.04527
	9.068	1.04608
	9.069	1.04692
	9.07	1.04817
	9.07	1.04934
	9.071	1.04973
	9.072	1.05
	9.073	1.05028
	9.073	1.0506
	9.074	1.05125
	9.075	1.05225
	9.075	1.05331
	9.076	1.05381
	9.077	1.0541
	9.077	1.05359
	9.078	1.05277
	9.079	1.05203
	9.08	1.05237
	9.08	1.05282
	9.081	1.05345
	9.082	1.0541
	9.082	1.05468
	9.083	1.05521
	9.084	1.05592
	9.084	1.05688
	9.085	1.05759
	9.086	1.05765
	9.087	1.05764
	9.087	1.0572
	9.088	1.05677
	9.089	1.05653
	9.089	1.05639
	9.09	1.05622
	9.091	1.05603
	9.091	1.05587
	9.092	1.05576
	9.093	1.05589
	9.094	1.05649
	9.094	1.05725
	9.095	1.05828
	9.096	1.05947
	9.096	1.06005
	9.097	1.05998
	9.098	1.05987
	9.099	1.05969
	9.099	1.05954
	9.1	1.05946
	9.101	1.0594
	9.101	1.05931
	9.102	1.05931
	9.103	1.05983
	9.103	1.06063
	9.104	1.06101
	9.105	1.06098
	9.106	1.06072
	9.106	1.0603
	9.107	1.05993
	9.108	1.06003
	9.108	1.06026
	9.109	1.06043
	9.11	1.06058
	9.11	1.06059
	9.111	1.06036
	9.112	1.05995
	9.113	1.05919
	9.113	1.05838
	9.114	1.05783
	9.115	1.0575
	9.115	1.05728
	9.116	1.0571
	9.117	1.05694
	9.117	1.05705
	9.118	1.05717
	9.119	1.05733
	9.12	1.05748
	9.12	1.05747
	9.121	1.05711
	9.122	1.05704
	9.122	1.05736
	9.123	1.05776
	9.124	1.05813
	9.124	1.05839
	9.125	1.05819
	9.126	1.05785
	9.127	1.05756
	9.127	1.0575
	9.128	1.05765
	9.129	1.05803
	9.129	1.05846
	9.13	1.05906
	9.131	1.06011
	9.132	1.06092
	9.132	1.06154
	9.133	1.06213
	9.134	1.0635
	9.134	1.06494
	9.135	1.06613
	9.136	1.06732
	9.136	1.06845
	9.137	1.06869
	9.138	1.06917
	9.139	1.07008
	9.139	1.07096
	9.14	1.07162
	9.141	1.07211
	9.141	1.07264
	9.142	1.07317
	9.143	1.07366
	9.143	1.07399
	9.144	1.07419
	9.145	1.07418
	9.146	1.07419
	9.146	1.07429
	9.147	1.07441
	9.148	1.07426
	9.148	1.07377
	9.149	1.07327
	9.15	1.07274
	9.15	1.07192
	9.151	1.07054
	9.152	1.0691
	9.153	1.06769
	9.153	1.06631
	9.154	1.06531
	9.155	1.06489
	9.155	1.06452
	9.156	1.06426
	9.157	1.06413
	9.158	1.06421
	9.158	1.0644
	9.159	1.06476
	9.16	1.0653
	9.16	1.06596
	9.161	1.06671
	9.162	1.0673
	9.162	1.0675
	9.163	1.06747
	9.164	1.06734
	9.165	1.06718
	9.165	1.06733
	9.166	1.06774
	9.167	1.06821
	9.167	1.06871
	9.168	1.06922
	9.169	1.06963
	9.169	1.06999
	9.17	1.0703
	9.171	1.0706
	9.172	1.07092
	9.172	1.07149
	9.173	1.07198
	9.174	1.07239
	9.174	1.07281
	9.175	1.07329
	9.176	1.07385
	9.176	1.07425
	9.177	1.0745
	9.178	1.07475
	9.179	1.0751
	9.179	1.07569
	9.18	1.07664
	9.181	1.07777
	9.181	1.07869
	9.182	1.0791
	9.183	1.07899
	9.183	1.0786
	9.184	1.07816
	9.185	1.07736
	9.186	1.07617
	9.186	1.07499
	9.187	1.07387
	9.188	1.07289
	9.188	1.07258
	9.189	1.07263
	9.19	1.07248
	9.191	1.07221
	9.191	1.07195
	9.192	1.0717
	9.193	1.0714
	9.193	1.07101
	9.194	1.0706
	9.195	1.06938
	9.195	1.06735
	9.196	1.06502
	9.197	1.06265
	9.198	1.06033
	9.198	1.05834
	9.199	1.05675
	9.2	1.05575
	9.2	1.0548
	9.201	1.05403
	9.202	1.05365
	9.202	1.05393
	9.203	1.05438
	9.204	1.05484
	9.205	1.05532
	9.205	1.05555
	9.206	1.05487
	9.207	1.05419
	9.207	1.05356
	9.208	1.05368
	9.209	1.05387
	9.209	1.05405
	9.21	1.05423
	9.211	1.05435
	9.212	1.05406
	9.212	1.05458
	9.213	1.05569
	9.214	1.0568
	9.214	1.05781
	9.215	1.05843
	9.216	1.05876
	9.217	1.05909
	9.217	1.05946
	9.218	1.06003
	9.219	1.06069
	9.219	1.06104
	9.22	1.0614
	9.221	1.06175
	9.221	1.0621
	9.222	1.06242
	9.223	1.06272
	9.224	1.063
	9.224	1.06312
	9.225	1.06269
	9.226	1.06175
	9.226	1.06081
	9.227	1.05985
	9.228	1.05841
	9.228	1.0566
	9.229	1.05533
	9.23	1.05429
	9.231	1.05326
	9.231	1.05263
	9.232	1.05221
	9.233	1.05211
	9.233	1.05202
	9.234	1.052
	9.235	1.05232
	9.235	1.05242
	9.236	1.05215
	9.237	1.05187
	9.238	1.05152
	9.238	1.05111
	9.239	1.05069
	9.24	1.05026
	9.24	1.04991
	9.241	1.04988
	9.242	1.05001
	9.242	1.05047
	9.243	1.05088
	9.244	1.05094
	9.245	1.05058
	9.245	1.05066
	9.246	1.05097
	9.247	1.05143
	9.247	1.05233
	9.248	1.05341
	9.249	1.05416
	9.25	1.05479
	9.25	1.05496
	9.251	1.05411
	9.252	1.05277
	9.252	1.05119
	9.253	1.04961
	9.254	1.04815
	9.254	1.04685
	9.255	1.04563
	9.256	1.04445
	9.257	1.04329
	9.257	1.04226
	9.258	1.04118
	9.259	1.03985
	9.259	1.03849
	9.26	1.03756
	9.261	1.0376
	9.261	1.03835
	9.262	1.03957
	9.263	1.04078
	9.264	1.04151
	9.264	1.04133
	9.265	1.04062
	9.266	1.03967
	9.266	1.03868
	9.267	1.03759
	9.268	1.03716
	9.268	1.03761
	9.269	1.03829
	9.27	1.03937
	9.271	1.04095
	9.271	1.04251
	9.272	1.04399
	9.273	1.04546
	9.273	1.04629
	9.274	1.04656
	9.275	1.04659
	9.275	1.04658
	9.276	1.04663
	9.277	1.04691
	9.278	1.0463
	9.278	1.04509
	9.279	1.04385
	9.28	1.04269
	9.28	1.0415
	9.281	1.04084
	9.282	1.04069
	9.283	1.0406
	9.283	1.04066
	9.284	1.04096
	9.285	1.04143
	9.285	1.04198
	9.286	1.04252
	9.287	1.04299
	9.287	1.04308
	9.288	1.04262
	9.289	1.04191
	9.29	1.04117
	9.29	1.04022
	9.291	1.03934
	9.292	1.03913
	9.292	1.03916
	9.293	1.03929
	9.294	1.03977
	9.294	1.04039
	9.295	1.04084
	9.296	1.0413
	9.297	1.04163
	9.297	1.04176
	9.298	1.0419
	9.299	1.04206
	9.299	1.04223
	9.3	1.04197
	9.301	1.04103
	9.301	1.03981
	9.302	1.03854
	9.303	1.03734
	9.304	1.03659
	9.304	1.03623
	9.305	1.03598
	9.306	1.03573
	9.306	1.03547
	9.307	1.03526
	9.308	1.03533
	9.309	1.03554
	9.309	1.03574
	9.31	1.03586
	9.311	1.03574
	9.311	1.03519
	9.312	1.03451
	9.313	1.03397
	9.313	1.03361
	9.314	1.03353
	9.315	1.03355
	9.316	1.03358
	9.316	1.03359
	9.317	1.03358
	9.318	1.03427
	9.318	1.03523
	9.319	1.0358
	9.32	1.03587
	9.32	1.03571
	9.321	1.03499
	9.322	1.03415
	9.323	1.0338
	9.323	1.03403
	9.324	1.03436
	9.325	1.03471
	9.325	1.03506
	9.326	1.03538
	9.327	1.03569
	9.327	1.03611
	9.328	1.03653
	9.329	1.03686
	9.33	1.0368
	9.33	1.03653
	9.331	1.03607
	9.332	1.03559
	9.332	1.03509
	9.333	1.03458
	9.334	1.03408
	9.334	1.03356
	9.335	1.03302
	9.336	1.0322
	9.337	1.03145
	9.337	1.0312
	9.338	1.03116
	9.339	1.03124
	9.339	1.03151
	9.34	1.03152
	9.341	1.03094
	9.342	1.03014
	9.342	1.02955
	9.343	1.0291
	9.344	1.02866
	9.344	1.02825
	9.345	1.0279
	9.346	1.02769
	9.346	1.02759
	9.347	1.02785
	9.348	1.02822
	9.349	1.02849
	9.349	1.02862
	9.35	1.02875
	9.351	1.02894
	9.351	1.02914
	9.352	1.02876
	9.353	1.02808
	9.353	1.02779
	9.354	1.02758
	9.355	1.02737
	9.356	1.02791
	9.356	1.02862
	9.357	1.02917
	9.358	1.0297
	9.358	1.02979
	9.359	1.02918
	9.36	1.02817
	9.36	1.02711
	9.361	1.02607
	9.362	1.02516
	9.363	1.02426
	9.363	1.02325
	9.364	1.02222
	9.365	1.02119
	9.365	1.02038
	9.366	1.01982
	9.367	1.01942
	9.368	1.01903
	9.368	1.01849
	9.369	1.01726
	9.37	1.0166
	9.37	1.01618
	9.371	1.01577
	9.372	1.01605
	9.372	1.01746
	9.373	1.01819
	9.374	1.01863
	9.375	1.01904
	9.375	1.01917
	9.376	1.01961
	9.377	1.02076
	9.377	1.02197
	9.378	1.02317
	9.379	1.02334
	9.379	1.0233
	9.38	1.02315
	9.381	1.023
	9.382	1.02307
	9.382	1.02397
	9.383	1.02461
	9.384	1.02513
	9.384	1.02557
	9.385	1.02468
	9.386	1.02349
	9.386	1.02302
	9.387	1.02255
	9.388	1.02208
	9.389	1.02181
	9.389	1.02099
	9.39	1.0191
	9.391	1.01697
	9.391	1.01487
	9.392	1.01305
	9.393	1.01154
	9.393	1.01021
	9.394	1.00892
	9.395	1.00754
	9.396	1.00607
	9.396	1.00532
	9.397	1.0049
	9.398	1.00447
	9.398	1.00482
	9.399	1.00542
	9.4	1.00542
	9.401	1.00513
	9.401	1.00462
	9.402	1.00351
	9.403	1.00304
	9.403	1.00344
	9.404	1.00404
	9.405	1.00473
	9.405	1.00549
	9.406	1.00606
	9.407	1.00655
	9.408	1.00705
	9.408	1.00741
	9.409	1.00767
	9.41	1.00763
	9.41	1.0075
	9.411	1.00751
	9.412	1.00808
	9.412	1.00886
	9.413	1.00973
	9.414	1.01061
	9.415	1.01086
	9.415	1.01077
	9.416	1.00958
	9.417	1.00831
	9.417	1.00703
	9.418	1.00585
	9.419	1.00497
	9.419	1.00481
	9.42	1.00472
	9.421	1.00464
	9.422	1.00459
	9.422	1.00443
	9.423	1.00418
	9.424	1.00393
	9.424	1.00403
	9.425	1.00426
	9.426	1.00465
	9.427	1.0051
	9.427	1.00554
	9.428	1.00598
	9.429	1.00628
	9.429	1.00598
	9.43	1.00564
	9.431	1.00457
	9.431	1.00328
	9.432	1.00266
	9.433	1.00235
	9.434	1.00237
	9.434	1.00368
	9.435	1.00498
	9.436	1.00619
	9.436	1.00739
	9.437	1.00834
	9.438	1.00873
	9.438	1.00909
	9.439	1.00942
	9.44	1.00972
	9.441	1.01037
	9.441	1.01115
	9.442	1.01171
	9.443	1.0121
	9.443	1.01228
	9.444	1.01172
	9.445	1.01083
	9.445	1.00995
	9.446	1.00906
	9.447	1.00784
	9.448	1.00632
	9.448	1.00524
	9.449	1.00453
	9.45	1.00424
	9.45	1.00496
	9.451	1.00583
	9.452	1.00568
	9.452	1.00514
	9.453	1.00391
	9.454	1.00224
	9.455	1.00069
	9.455	0.99963
	9.456	0.99867
	9.457	0.99756
	9.457	0.99643
	9.458	0.99492
	9.459	0.99328
	9.46	0.99225
	9.46	0.99149
	9.461	0.99098
	9.462	0.99133
	9.462	0.99182
	9.463	0.99214
	9.464	0.99243
	9.464	0.99312
	9.465	0.99407
	9.466	0.99528
	9.467	0.99667
	9.467	0.99767
	9.468	0.9976
	9.469	0.9973
	9.469	0.99611
	9.47	0.9946
	9.471	0.99383
	9.471	0.99343
	9.472	0.99344
	9.473	0.99406
	9.474	0.99487
	9.474	0.99582
	9.475	0.99681
	9.476	0.99739
	9.476	0.99771
	9.477	0.9974
	9.478	0.9968
	9.478	0.99617
	9.479	0.9955
	9.48	0.99487
	9.481	0.99441
	9.481	0.99398
	9.482	0.99343
	9.483	0.99259
	9.483	0.99148
	9.484	0.99019
	9.485	0.98886
	9.485	0.98786
	9.486	0.987
	9.487	0.98722
	9.488	0.98762
	9.488	0.98795
	9.489	0.98763
	9.49	0.98686
	9.49	0.98541
	9.491	0.98398
	9.492	0.98267
	9.493	0.98157
	9.493	0.981
	9.494	0.98061
	9.495	0.98021
	9.495	0.97992
	9.496	0.97978
	9.497	0.9797
	9.497	0.97963
	9.498	0.97956
	9.499	0.97873
	9.5	0.97751
	9.5	0.97648
	9.501	0.97555
	9.502	0.97498
	9.502	0.97499
	9.503	0.97504
	9.504	0.97488
	9.504	0.97467
	9.505	0.97455
	9.506	0.97462
	9.507	0.9751
	9.507	0.97589
	9.508	0.97668
	9.509	0.97746
	9.509	0.97816
	9.51	0.9787
	9.511	0.97916
	9.511	0.97945
	9.512	0.97891
	9.513	0.97773
	9.514	0.9764
	9.514	0.97501
	9.515	0.97411
	9.516	0.974
	9.516	0.97494
	9.517	0.97638
	9.518	0.97788
	9.519	0.97911
	9.519	0.97969
	9.52	0.97962
	9.521	0.97937
	9.521	0.97909
	9.522	0.97855
	9.523	0.97776
	9.523	0.97685
	9.524	0.97592
	9.525	0.97508
	9.526	0.97449
	9.526	0.97399
	9.527	0.9735
	9.528	0.97301
	9.528	0.9727
	9.529	0.97279
	9.53	0.97389
	9.53	0.97532
	9.531	0.97669
	9.532	0.97757
	9.533	0.97771
	9.533	0.97706
	9.534	0.97623
	9.535	0.97549
	9.535	0.97568
	9.536	0.97642
	9.537	0.97737
	9.537	0.97835
	9.538	0.97892
	9.539	0.97901
	9.54	0.97927
	9.54	0.97961
	9.541	0.97995
	9.542	0.97978
	9.542	0.97917
	9.543	0.97824
	9.544	0.97726
	9.544	0.97628
	9.545	0.97625
	9.546	0.97628
	9.547	0.97616
	9.547	0.976
	9.548	0.97575
	9.549	0.97529
	9.549	0.97499
	9.55	0.97504
	9.551	0.97509
	9.552	0.97504
	9.552	0.97475
	9.553	0.97382
	9.554	0.97224
	9.554	0.97065
	9.555	0.96961
	9.556	0.9695
	9.556	0.9699
	9.557	0.9706
	9.558	0.9713
	9.559	0.97196
	9.559	0.97286
	9.56	0.97425
	9.561	0.97578
	9.561	0.97731
	9.562	0.97876
	9.563	0.97953
	9.563	0.97969
	9.564	0.97985
	9.565	0.97971
	9.566	0.97922
	9.566	0.97882
	9.567	0.97853
	9.568	0.97828
	9.568	0.97834
	9.569	0.97873
	9.57	0.97929
	9.57	0.9799
	9.571	0.98037
	9.572	0.98044
	9.573	0.97954
	9.573	0.97816
	9.574	0.97678
	9.575	0.97529
	9.575	0.97369
	9.576	0.97211
	9.577	0.97057
	9.578	0.96902
	9.578	0.96797
	9.579	0.96731
	9.58	0.96674
	9.58	0.96623
	9.581	0.96565
	9.582	0.96484
	9.582	0.9642
	9.583	0.964
	9.584	0.96397
	9.585	0.96404
	9.585	0.9642
	9.586	0.96409
	9.587	0.96376
	9.587	0.9633
	9.588	0.96239
	9.589	0.96136
	9.589	0.96074
	9.59	0.96034
	9.591	0.96001
	9.592	0.95973
	9.592	0.95959
	9.593	0.95956
	9.594	0.95954
	9.594	0.95946
	9.595	0.95936
	9.596	0.95863
	9.596	0.95763
	9.597	0.9568
	9.598	0.95616
	9.599	0.95564
	9.599	0.9554
	9.6	0.95524
	9.601	0.9551
	9.601	0.95494
	9.602	0.95471
	9.603	0.95434
	9.603	0.95412
	9.604	0.95441
	9.605	0.95521
	9.606	0.95636
	9.606	0.95789
	9.607	0.95908
	9.608	0.95933
	9.608	0.9592
	9.609	0.95899
	9.61	0.95875
	9.611	0.95883
	9.611	0.96004
	9.612	0.96128
	9.613	0.96258
	9.613	0.96389
	9.614	0.96513
	9.615	0.96603
	9.615	0.96672
	9.616	0.96728
	9.617	0.96787
	9.618	0.96859
	9.618	0.96941
	9.619	0.97022
	9.62	0.97103
	9.62	0.97163
	9.621	0.97139
	9.622	0.97056
	9.622	0.96923
	9.623	0.96796
	9.624	0.96709
	9.625	0.96715
	9.625	0.96819
	9.626	0.96955
	9.627	0.97081
	9.627	0.97165
	9.628	0.97151
	9.629	0.97045
	9.629	0.96937
	9.63	0.9684
	9.631	0.96761
	9.632	0.96706
	9.632	0.96674
	9.633	0.96629
	9.634	0.9651
	9.634	0.96302
	9.635	0.96081
	9.636	0.95852
	9.636	0.95667
	9.637	0.9557
	9.638	0.95536
	9.639	0.95562
	9.639	0.95592
	9.64	0.95619
	9.641	0.95633
	9.641	0.95603
	9.642	0.95524
	9.643	0.95448
	9.644	0.9539
	9.644	0.95364
	9.645	0.95383
	9.646	0.95442
	9.646	0.95485
	9.647	0.95496
	9.648	0.95483
	9.648	0.95451
	9.649	0.9541
	9.65	0.95392
	9.651	0.95424
	9.651	0.95537
	9.652	0.95728
	9.653	0.95908
	9.653	0.96058
	9.654	0.96163
	9.655	0.96184
	9.655	0.96164
	9.656	0.96145
	9.657	0.96146
	9.658	0.96156
	9.658	0.96175
	9.659	0.96193
	9.66	0.96208
	9.66	0.96213
	9.661	0.96208
	9.662	0.96172
	9.662	0.96134
	9.663	0.96076
	9.664	0.96012
	9.665	0.95985
	9.665	0.95981
	9.666	0.95964
	9.667	0.95892
	9.667	0.95813
	9.668	0.95683
	9.669	0.95549
	9.67	0.95437
	9.67	0.95379
	9.671	0.95339
	9.672	0.9533
	9.672	0.95321
	9.673	0.95305
	9.674	0.95281
	9.674	0.95238
	9.675	0.95187
	9.676	0.95134
	9.677	0.9507
	9.677	0.9501
	9.678	0.94957
	9.679	0.94906
	9.679	0.94863
	9.68	0.94875
	9.681	0.94906
	9.681	0.94945
	9.682	0.94984
	9.683	0.95025
	9.684	0.9508
	9.684	0.95188
	9.685	0.95296
	9.686	0.95399
	9.686	0.95465
	9.687	0.955
	9.688	0.95484
	9.688	0.95468
	9.689	0.95461
	9.69	0.955
	9.691	0.95552
	9.691	0.95609
	9.692	0.95662
	9.693	0.95681
	9.693	0.95634
	9.694	0.95598
	9.695	0.95562
	9.695	0.95549
	9.696	0.95639
	9.697	0.95771
	9.698	0.95856
	9.698	0.95936
	9.699	0.95973
	9.7	0.959
	9.7	0.95827
	9.701	0.95753
	9.702	0.9568
	9.703	0.9561
	9.703	0.95556
	9.704	0.95535
	9.705	0.95521
	9.705	0.95517
	9.706	0.95561
	9.707	0.95646
	9.707	0.9569
	9.708	0.95731
	9.709	0.95775
	9.71	0.95756
	9.71	0.95741
	9.711	0.95805
	9.712	0.95874
	9.712	0.95947
	9.713	0.9604
	9.714	0.96042
	9.714	0.9597
	9.715	0.95888
	9.716	0.95827
	9.717	0.95792
	9.717	0.95872
	9.718	0.95981
	9.719	0.96073
	9.719	0.96096
	9.72	0.96099
	9.721	0.96095
	9.721	0.9609
	9.722	0.96056
	9.723	0.96007
	9.724	0.95927
	9.724	0.95775
	9.725	0.95604
	9.726	0.95437
	9.726	0.95274
	9.727	0.95163
	9.728	0.95078
	9.729	0.95024
	9.729	0.95003
	9.73	0.94982
	9.731	0.9494
	9.731	0.94895
	9.732	0.94783
	9.733	0.94663
	9.733	0.94521
	9.734	0.94366
	9.735	0.94204
	9.736	0.94027
	9.736	0.9387
	9.737	0.93795
	9.738	0.93724
	9.738	0.93683
	9.739	0.93714
	9.74	0.93785
	9.74	0.93867
	9.741	0.9395
	9.742	0.94037
	9.743	0.94149
	9.743	0.94257
	9.744	0.94364
	9.745	0.94471
	9.745	0.94518
	9.746	0.94503
	9.747	0.94455
	9.747	0.94404
	9.748	0.94354
	9.749	0.94315
	9.75	0.94348
	9.75	0.94384
	9.751	0.94421
	9.752	0.94463
	9.752	0.94521
	9.753	0.94593
	9.754	0.94667
	9.754	0.94741
	9.755	0.94805
	9.756	0.94833
	9.757	0.94788
	9.757	0.94738
	9.758	0.94689
	9.759	0.94658
	9.759	0.94626
	9.76	0.94576
	9.761	0.94524
	9.762	0.94467
	9.762	0.94381
	9.763	0.94316
	9.764	0.94294
	9.764	0.94282
	9.765	0.94245
	9.766	0.94181
	9.766	0.94101
	9.767	0.94017
	9.768	0.93932
	9.769	0.93845
	9.769	0.93753
	9.77	0.93653
	9.771	0.9355
	9.771	0.93457
	9.772	0.93408
	9.773	0.93387
	9.773	0.93375
	9.774	0.93365
	9.775	0.93351
	9.776	0.93328
	9.776	0.93289
	9.777	0.93242
	9.778	0.93194
	9.778	0.93185
	9.779	0.93196
	9.78	0.93237
	9.78	0.9329
	9.781	0.93332
	9.782	0.93358
	9.783	0.93409
	9.783	0.93484
	9.784	0.93565
	9.785	0.93594
	9.785	0.93602
	9.786	0.93613
	9.787	0.93625
	9.788	0.9366
	9.788	0.93739
	9.789	0.93819
	9.79	0.93851
	9.79	0.93867
	9.791	0.93903
	9.792	0.93963
	9.792	0.94034
	9.793	0.94112
	9.794	0.94193
	9.795	0.94228
	9.795	0.94224
	9.796	0.94174
	9.797	0.94106
	9.797	0.94038
	9.798	0.9401
	9.799	0.94012
	9.799	0.94031
	9.8	0.94054
	9.801	0.94089
	9.802	0.94145
	9.802	0.94258
	9.803	0.94397
	9.804	0.94534
	9.804	0.94611
	9.805	0.94622
	9.806	0.94581
	9.806	0.94527
	9.807	0.9448
	9.808	0.9445
	9.809	0.94401
	9.809	0.94328
	9.81	0.94251
	9.811	0.94163
	9.811	0.94068
	9.812	0.94026
	9.813	0.9402
	9.813	0.94028
	9.814	0.94071
	9.815	0.94133
	9.816	0.94168
	9.816	0.94175
	9.817	0.94181
	9.818	0.94184
	9.818	0.94178
	9.819	0.94152
	9.82	0.94112
	9.821	0.94074
	9.821	0.94038
	9.822	0.94033
	9.823	0.94092
	9.823	0.94163
	9.824	0.94219
	9.825	0.94252
	9.825	0.94272
	9.826	0.9428
	9.827	0.9429
	9.828	0.94308
	9.828	0.94336
	9.829	0.94375
	9.83	0.94419
	9.83	0.94465
	9.831	0.9451
	9.832	0.94528
	9.832	0.94508
	9.833	0.9449
	9.834	0.94482
	9.835	0.94485
	9.835	0.94491
	9.836	0.945
	9.837	0.94499
	9.837	0.94479
	9.838	0.94452
	9.839	0.94424
	9.839	0.94395
	9.84	0.94367
	9.841	0.94342
	9.842	0.94335
	9.842	0.94346
	9.843	0.94345
	9.844	0.94318
	9.844	0.94269
	9.845	0.94212
	9.846	0.94151
	9.846	0.94093
	9.847	0.94041
	9.848	0.93986
	9.849	0.93929
	9.849	0.93868
	9.85	0.93781
	9.851	0.93669
	9.851	0.93547
	9.852	0.93416
	9.853	0.93318
	9.854	0.93264
	9.854	0.93231
	9.855	0.93215
	9.856	0.93205
	9.856	0.93201
	9.857	0.93203
	9.858	0.93204
	9.858	0.93205
	9.859	0.93209
	9.86	0.93225
	9.861	0.93262
	9.861	0.93327
	9.862	0.93409
	9.863	0.93497
	9.863	0.93596
	9.864	0.93697
	9.865	0.93793
	9.865	0.93889
	9.866	0.93992
	9.867	0.94105
	9.868	0.9423
	9.868	0.94388
	9.869	0.94556
	9.87	0.9473
	9.87	0.94902
	9.871	0.9501
	9.872	0.95104
	9.872	0.95189
	9.873	0.95175
	9.874	0.9512
	9.875	0.95053
	9.875	0.94987
	9.876	0.94931
	9.877	0.94922
	9.877	0.94906
	9.878	0.94872
	9.879	0.94837
	9.88	0.94796
	9.88	0.94747
	9.881	0.94687
	9.882	0.94615
	9.882	0.94539
	9.883	0.94435
	9.884	0.9432
	9.884	0.94185
	9.885	0.94054
	9.886	0.93958
	9.887	0.93927
	9.887	0.93891
	9.888	0.93851
	9.889	0.93804
	9.889	0.93733
	9.89	0.93677
	9.891	0.93711
	9.891	0.93775
	9.892	0.93807
	9.893	0.93754
	9.894	0.93685
	9.894	0.93577
	9.895	0.9348
	9.896	0.9344
	9.896	0.93433
	9.897	0.93433
	9.898	0.93438
	9.898	0.93459
	9.899	0.93557
	9.9	0.93692
	9.901	0.93853
	9.901	0.9402
	9.902	0.94168
	9.903	0.94213
	9.903	0.94214
	9.904	0.94148
	9.905	0.94079
	9.905	0.93981
	9.906	0.93847
	9.907	0.9374
	9.908	0.93642
	9.908	0.93568
	9.909	0.93583
	9.91	0.93653
	9.91	0.93807
	9.911	0.93961
	9.912	0.94115
	9.913	0.94255
	9.913	0.94338
	9.914	0.94392
	9.915	0.94448
	9.915	0.94515
	9.916	0.94566
	9.917	0.94544
	9.917	0.94497
	9.918	0.94404
	9.919	0.9422
	9.92	0.94076
	9.92	0.94018
	9.921	0.93967
	9.922	0.93898
	9.922	0.93777
	9.923	0.93677
	9.924	0.93628
	9.924	0.93579
	9.925	0.93629
	9.926	0.93748
	9.927	0.93774
	9.927	0.9377
	9.928	0.93751
	9.929	0.93674
	9.929	0.93591
	9.93	0.93505
	9.931	0.9342
	9.931	0.93386
	9.932	0.93385
	9.933	0.9338
	9.934	0.93362
	9.934	0.93339
	9.935	0.93305
	9.936	0.93269
	9.936	0.93345
	9.937	0.93446
	9.938	0.93548
	9.939	0.93652
	9.939	0.93774
	9.94	0.9394
	9.941	0.94124
	9.941	0.94349
	9.942	0.94582
	9.943	0.94724
	9.943	0.94789
	9.944	0.94841
	9.945	0.94881
	9.946	0.94934
	9.946	0.95047
	9.947	0.95165
	9.948	0.95217
	9.948	0.95237
	9.949	0.95196
	9.95	0.95126
	9.95	0.95055
	9.951	0.94982
	9.952	0.9491
	9.953	0.9485
	9.953	0.9479
	9.954	0.94717
	9.955	0.94585
	9.955	0.94451
	9.956	0.94318
	9.957	0.94185
	9.957	0.94128
	9.958	0.9409
	9.959	0.94006
	9.96	0.93922
	9.96	0.93834
	9.961	0.9373
	9.962	0.93634
	9.962	0.93549
	9.963	0.93464
	9.964	0.93347
	9.964	0.93186
	9.965	0.93092
	9.966	0.93026
	9.967	0.92961
	9.967	0.92952
	9.968	0.92966
	9.969	0.92984
	9.969	0.93003
	9.97	0.9303
	9.971	0.93118
	9.972	0.9322
	9.972	0.9338
	9.973	0.93536
	9.974	0.9365
	9.974	0.93722
	9.975	0.9374
	9.976	0.93719
	9.976	0.93688
	9.977	0.93652
	9.978	0.93615
	9.979	0.93589
	9.979	0.93568
	9.98	0.93548
	9.981	0.93531
	9.981	0.93536
	9.982	0.93585
	9.983	0.93648
	9.983	0.93737
	9.984	0.93855
	9.985	0.93941
	9.986	0.93993
	9.986	0.94036
	9.987	0.94063
	9.988	0.94078
	9.988	0.94048
	9.989	0.94
	9.99	0.93947
	9.99	0.9388
	9.991	0.93834
	9.992	0.93833
	9.993	0.93846
	9.993	0.9385
	9.994	0.93845
	9.995	0.93843
	9.995	0.93844
	9.996	0.93846
	9.997	0.9388
	9.998	0.93938
	9.998	0.93995
	9.999	0.94052
	10	0.94108
	10	0.94107
	10.001	0.94046
	10.002	0.93953
	10.002	0.93854
	10.003	0.93756
	10.004	0.93717
	10.005	0.93721
	10.005	0.93733
	10.006	0.93745
	10.007	0.93768
	10.007	0.93817
	10.008	0.93886
	10.009	0.93959
	10.009	0.94033
	10.01	0.94087
	10.011	0.94134
	10.012	0.94187
	10.012	0.94242
	10.013	0.94278
	10.014	0.94226
	10.014	0.94117
	10.015	0.93984
	10.016	0.93848
	10.016	0.93747
	10.017	0.93711
	10.018	0.9375
	10.019	0.93817
	10.019	0.93886
	10.02	0.93944
	10.021	0.93992
	10.021	0.93968
	10.022	0.93928
	10.023	0.93888
	10.023	0.93856
	10.024	0.9381
	10.025	0.9374
	10.026	0.93669
	10.026	0.93581
	10.027	0.93487
	10.028	0.93415
	10.028	0.93351
	10.029	0.93287
	10.03	0.93203
	10.031	0.93122
	10.031	0.9311
	10.032	0.93141
	10.033	0.93172
	10.033	0.93276
	10.034	0.93437
	10.035	0.93555
	10.035	0.93639
	10.036	0.93705
	10.037	0.93707
	10.038	0.93658
	10.038	0.9362
	10.039	0.93588
	10.04	0.93576
	10.04	0.93622
	10.041	0.93701
	10.042	0.93776
	10.042	0.93851
	10.043	0.93877
	10.044	0.93816
	10.045	0.93764
	10.045	0.9372
	10.046	0.93685
	10.047	0.93704
	10.047	0.93789
	10.048	0.93893
	10.049	0.93997
	10.049	0.94092
	10.05	0.94163
	10.051	0.94145
	10.052	0.94045
	10.052	0.93937
	10.053	0.93839
	10.054	0.93774
	10.054	0.93784
	10.055	0.93838
	10.056	0.93917
	10.056	0.94052
	10.057	0.94183
	10.058	0.94254
	10.059	0.94301
	10.059	0.94287
	10.06	0.94189
	10.061	0.94141
	10.061	0.94159
	10.062	0.94183
	10.063	0.94223
	10.064	0.94266
	10.064	0.94248
	10.065	0.94192
	10.066	0.94136
	10.066	0.94092
	10.067	0.94077
	10.068	0.94093
	10.068	0.9412
	10.069	0.94147
	10.07	0.94185
	10.071	0.94219
	10.071	0.94244
	10.072	0.94268
	10.073	0.94299
	10.073	0.94312
	10.074	0.9427
	10.075	0.94204
	10.075	0.94137
	10.076	0.94055
	10.077	0.94019
	10.078	0.94063
	10.078	0.94134
	10.079	0.94208
	10.08	0.94314
	10.08	0.9442
	10.081	0.94508
	10.082	0.94597
	10.082	0.94682
	10.083	0.9474
	10.084	0.94778
	10.085	0.94796
	10.085	0.94804
	10.086	0.94802
	10.087	0.94773
	10.087	0.94737
	10.088	0.94687
	10.089	0.94631
	10.09	0.94555
	10.09	0.94458
	10.091	0.94351
	10.092	0.94236
	10.092	0.94151
	10.093	0.94121
	10.094	0.941
	10.094	0.941
	10.095	0.94108
	10.096	0.94107
	10.097	0.9409
	10.097	0.94047
	10.098	0.93972
	10.099	0.939
	10.099	0.93848
	10.1	0.93831
	10.101	0.9384
	10.101	0.93862
	10.102	0.93865
	10.103	0.93815
	10.104	0.93746
	10.104	0.93698
	10.105	0.93653
	10.106	0.93637
	10.106	0.93669
	10.107	0.93726
	10.108	0.93799
	10.108	0.93871
	10.109	0.93939
	10.11	0.93971
	10.111	0.93956
	10.111	0.9394
	10.112	0.93896
	10.113	0.93782
	10.113	0.93637
	10.114	0.93505
	10.115	0.93373
	10.115	0.9328
	10.116	0.93258
	10.117	0.93242
	10.118	0.93206
	10.118	0.93168
	10.119	0.93124
	10.12	0.93086
	10.12	0.93099
	10.121	0.93151
	10.122	0.93225
	10.123	0.93346
	10.123	0.93461
	10.124	0.93534
	10.125	0.93602
	10.125	0.93643
	10.126	0.93645
	10.127	0.93645
	10.127	0.93646
	10.128	0.93648
	10.129	0.93604
	10.13	0.93536
	10.13	0.93528
	10.131	0.93554
	10.132	0.93604
	10.132	0.93735
	10.133	0.9386
	10.134	0.93916
	10.134	0.93951
	10.135	0.93949
	10.136	0.93821
	10.137	0.93644
	10.137	0.93481
	10.138	0.93317
	10.139	0.93175
	10.139	0.93135
	10.14	0.93057
	10.141	0.9295
	10.141	0.92851
	10.142	0.92822
	10.143	0.92889
	10.144	0.93014
	10.144	0.93146
	10.145	0.93271
	10.146	0.9329
	10.146	0.93303
	10.147	0.93402
	10.148	0.93524
	10.149	0.93614
	10.149	0.93598
	10.15	0.93531
	10.151	0.93363
	10.151	0.93202
	10.152	0.93149
	10.153	0.93177
	10.153	0.93356
	10.154	0.93598
	10.155	0.9383
	10.156	0.94002
	10.156	0.9415
	10.157	0.94179
	10.158	0.94196
	10.158	0.94214
	10.159	0.94218
	10.16	0.94146
	10.16	0.93991
	10.161	0.93836
	10.162	0.93675
	10.163	0.93537
	10.163	0.93489
	10.164	0.93452
	10.165	0.93404
	10.165	0.93331
	10.166	0.93293
	10.167	0.93337
	10.167	0.93381
	10.168	0.93432
	10.169	0.93479
	10.17	0.93425
	10.17	0.93316
	10.171	0.9321
	10.172	0.93119
	10.172	0.93054
	10.173	0.93041
	10.174	0.93034
	10.174	0.93033
	10.175	0.9306
	10.176	0.93125
	10.177	0.9319
	10.177	0.93255
	10.178	0.93316
	10.179	0.93365
	10.179	0.93412
	10.18	0.93463
	10.181	0.93514
	10.182	0.93564
	10.182	0.93625
	10.183	0.93718
	10.184	0.93822
	10.184	0.93926
	10.185	0.94043
	10.186	0.94182
	10.186	0.94297
	10.187	0.94405
	10.188	0.94506
	10.189	0.94597
	10.189	0.94642
	10.19	0.94673
	10.191	0.94704
	10.191	0.94735
	10.192	0.94797
	10.193	0.94854
	10.193	0.94863
	10.194	0.9487
	10.195	0.94877
	10.196	0.94882
	10.196	0.94901
	10.197	0.94929
	10.198	0.94958
	10.198	0.94956
	10.199	0.94906
	10.2	0.94856
	10.2	0.94806
	10.201	0.94757
	10.202	0.94694
	10.203	0.94621
	10.203	0.94506
	10.204	0.94392
	10.205	0.94281
	10.205	0.94246
	10.206	0.9423
	10.207	0.94253
	10.208	0.94275
	10.208	0.94298
	10.209	0.94316
	10.21	0.94303
	10.21	0.94278
	10.211	0.9425
	10.212	0.94202
	10.212	0.94152
	10.213	0.94103
	10.214	0.94055
	10.215	0.93993
	10.215	0.93861
	10.216	0.9376
	10.217	0.93705
	10.217	0.9365
	10.218	0.93617
	10.219	0.93607
	10.219	0.93609
	10.22	0.9362
	10.221	0.93631
	10.222	0.9365
	10.222	0.93668
	10.223	0.93612
	10.224	0.93556
	10.224	0.93509
	10.225	0.93487
	10.226	0.93466
	10.226	0.93446
	10.227	0.93421
	10.228	0.93352
	10.229	0.93264
	10.229	0.93199
	10.23	0.93134
	10.231	0.93082
	10.231	0.93119
	10.232	0.93175
	10.233	0.93297
	10.233	0.93416
	10.234	0.93502
	10.235	0.93532
	10.236	0.93538
	10.236	0.93527
	10.237	0.93519
	10.238	0.93538
	10.238	0.93593
	10.239	0.93643
	10.24	0.93688
	10.241	0.93731
	10.241	0.93769
	10.242	0.93802
	10.243	0.93811
	10.243	0.93819
	10.244	0.93837
	10.245	0.93877
	10.245	0.93962
	10.246	0.9407
	10.247	0.9418
	10.248	0.94303
	10.248	0.94438
	10.249	0.94495
	10.25	0.94533
	10.25	0.94567
	10.251	0.94571
	10.252	0.94584
	10.252	0.94649
	10.253	0.9473
	10.254	0.94797
	10.255	0.94848
	10.255	0.94882
	10.256	0.94875
	10.257	0.94855
	10.257	0.94848
	10.258	0.94847
	10.259	0.94848
	10.259	0.94851
	10.26	0.9483
	10.261	0.94765
	10.262	0.94682
	10.262	0.94574
	10.263	0.94462
	10.264	0.9439
	10.264	0.94331
	10.265	0.94259
	10.266	0.94176
	10.266	0.94075
	10.267	0.93934
	10.268	0.93791
	10.269	0.93686
	10.269	0.93585
	10.27	0.93517
	10.271	0.9346
	10.271	0.93424
	10.272	0.93401
	10.273	0.93397
	10.274	0.93437
	10.274	0.93481
	10.275	0.93506
	10.276	0.93529
	10.276	0.93384
	10.277	0.93209
	10.278	0.9306
	10.278	0.92958
	10.279	0.92925
	10.28	0.92996
	10.281	0.93071
	10.281	0.93102
	10.282	0.93125
	10.283	0.93116
	10.283	0.93084
	10.284	0.9307
	10.285	0.931
	10.285	0.93132
	10.286	0.93183
	10.287	0.93234
	10.288	0.93249
	10.288	0.93255
	10.289	0.93216
	10.29	0.93147
	10.29	0.93059
	10.291	0.92925
	10.292	0.92791
	10.292	0.92721
	10.293	0.92651
	10.294	0.92749
	10.295	0.92861
	10.295	0.92984
	10.296	0.93156
	10.297	0.93305
	10.297	0.93361
	10.298	0.93382
	10.299	0.93411
	10.3	0.93451
	10.3	0.93516
	10.301	0.93607
	10.302	0.93707
	10.302	0.93758
	10.303	0.93778
	10.304	0.93782
	10.304	0.93779
	10.305	0.93776
	10.306	0.93773
	10.307	0.93801
	10.307	0.93863
	10.308	0.93936
	10.309	0.9398
	10.309	0.93965
	10.31	0.93885
	10.311	0.93788
	10.311	0.93689
	10.312	0.93636
	10.313	0.93641
	10.314	0.93613
	10.314	0.93571
	10.315	0.93529
	10.316	0.93482
	10.316	0.93422
	10.317	0.93351
	10.318	0.93276
	10.318	0.93228
	10.319	0.93245
	10.32	0.93335
	10.321	0.93444
	10.321	0.93555
	10.322	0.93612
	10.323	0.93637
	10.323	0.93656
	10.324	0.93676
	10.325	0.93695
	10.325	0.93714
	10.326	0.93766
	10.327	0.93877
	10.328	0.94001
	10.328	0.94113
	10.329	0.94205
	10.33	0.94245
	10.33	0.94223
	10.331	0.94189
	10.332	0.94288
	10.333	0.94423
	10.333	0.94564
	10.334	0.94709
	10.335	0.94836
	10.335	0.94934
	10.336	0.95
	10.337	0.95
	10.337	0.94987
	10.338	0.94944
	10.339	0.94883
	10.34	0.94878
	10.34	0.94905
	10.341	0.94945
	10.342	0.95028
	10.342	0.95114
	10.343	0.95201
	10.344	0.95288
	10.344	0.95354
	10.345	0.95398
	10.346	0.95456
	10.347	0.95535
	10.347	0.95608
	10.348	0.95686
	10.349	0.95771
	10.349	0.95744
	10.35	0.95668
	10.351	0.95597
	10.351	0.9556
	10.352	0.95555
	10.353	0.95576
	10.354	0.9561
	10.354	0.95626
	10.355	0.95616
	10.356	0.95613
	10.356	0.95634
	10.357	0.9566
	10.358	0.95669
	10.359	0.95647
	10.359	0.95591
	10.36	0.95513
	10.361	0.95435
	10.361	0.95369
	10.362	0.95327
	10.363	0.95307
	10.363	0.95299
	10.364	0.95312
	10.365	0.95372
	10.366	0.9545
	10.366	0.9552
	10.367	0.95588
	10.368	0.95614
	10.368	0.95591
	10.369	0.95526
	10.37	0.95439
	10.37	0.95353
	10.371	0.95267
	10.372	0.95198
	10.373	0.95158
	10.373	0.95129
	10.374	0.95136
	10.375	0.95186
	10.375	0.95272
	10.376	0.95379
	10.377	0.95491
	10.377	0.95563
	10.378	0.9562
	10.379	0.95657
	10.38	0.95686
	10.38	0.95697
	10.381	0.95657
	10.382	0.95568
	10.382	0.95434
	10.383	0.95288
	10.384	0.9517
	10.384	0.95079
	10.385	0.95052
	10.386	0.95058
	10.387	0.9508
	10.387	0.9519
	10.388	0.95328
	10.389	0.95468
	10.389	0.95607
	10.39	0.95715
	10.391	0.95782
	10.392	0.95799
	10.392	0.95776
	10.393	0.95744
	10.394	0.95688
	10.394	0.95625
	10.395	0.95604
	10.396	0.95597
	10.396	0.95595
	10.397	0.95601
	10.398	0.95629
	10.399	0.95709
	10.399	0.95797
	10.4	0.95832
	10.401	0.95853
	10.401	0.95852
	10.402	0.95827
	10.403	0.95791
[truncated: 7,969 more rows]

## Sheet: Fig. S1b
	Mass	Intensity		Mass	Intensity
	Da			Da
	dsDNA control			M1M2S
	3962	90070		5805	0
	3963	23402		5807	11797
	3964	82811		5808	21247
	3965	0		5809	22559
	3981	0		5810	14784
	3983	247686		5811	5309
	3984	457395		5812	0
	3985	266262		5881	0
	3986	31912		5883	2912
	3988	6107		5884	2993
	3989	0		5885	1471
	4867	0		5886	0
	4868	124257		6364	0
	4869	427291		6365	4393
	4870	637754		6366	18483
	4871	451759		6367	36141
	4872	141506		6368	41159
	4873	4871		6369	32413
	4874	59967		6370	17477
	4875	131728		6371	11254
	4876	0		6372	4832
	4950	0		6373	0
	4956	85108		6377	0
	4957	41818		6378	0
	4958	6452		6379	124849
	4959	0		6380	373704
	6363	0		6381	694947
	6364	0		6382	934251
	6365	166806		6383	1039480
	6366	517250		6384	920653
	6367	931987		6385	593793
	6368	1149960		6386	263922
	6369	949249		6387	56413
	6370	567692		6388	8085
	6371	299598		6389	21405
	6372	258736		6390	18451
	6373	258334		6391	0
	6374	187495		6492	0
	6375	6375		6493	0
	6376	6376		6494	138216
	6478	6478		6495	435030
	6479	33600		6496	783402
	6480	226893		6497	1003770
	6481	574472		6498	949941
	6482	845036		6499	670587
	6483	915340		6500	350272
	6484	792437		6501	96625
	6485	537549		6502	34744
	6486	292329		6503	31697
	6487	118817		6504	44156
	6488	35871		6505	40059
	6489	17133		6507	0
	6490	33739		6664	0
	6491	46277		6665	1372
	6492	43524		6666	3480
	6493	0		6667	5038
	7400	1		6668	4461
				6669	2356
				6671	0
				6969	0
				6970	3658
				6971	12547
				6972	22598
				6973	23993
				6974	15723
				6975	5647
				6977	0
				7075	0
				7077	3830
				7078	11489
				7079	18467
				7080	18154
				7081	10604
				7082	3319
				7083	0
				7400	1

## Sheet: Fig. S1c
	SAM (uM)	[SAH]/[E](1/min)
		replicate1	replicate2	replicate3
	0	6.24e-05	6.24441e-05	6.24441e-05
	10	0.572799	0.706536	0.659483
	20	0.825623	1.00332	0.92901
	30	0.957364	1.14797	1.05811
	40	1.05374	1.23419	1.15391
	50	1.17338	1.31539	1.23374
	60	1.26276	1.44693	1.33947
	70	1.34092	1.49391	1.41522
	80	1.44295	1.60982	1.52215
	90	1.51922	1.65895	1.5526
	100	1.59313	1.74286	1.64273
	110	1.68753	1.85382	1.75495
	120	1.74183	1.87971	1.75342
	130	1.80281	1.93072	1.81438
	140	1.85034	1.92344	1.80823
	150	1.8651	1.94435	1.83353
	160	1.92057	1.97129	1.86022
	170	1.98781	1.87795	1.76598
	180	2.01345	1.7259	1.62926
	190	2.08358	1.75946	1.68293

## Sheet: Fig. S1d
	DNA (uM)	[SAH]/[E](1/min)
		replicate1	replicate2	replicate3
	0	6.24441e-05	6.24441e-05	6.24441e-05
	0.3	0.663265	0.592915	0.616795
	0.6	0.840247	0.781927	0.795241
	0.9	0.885862	0.831806	0.902217
	1.2	0.946588	0.874924	0.987219
	1.5	0.981218	0.889558	1.08042
	1.8	1.02536	0.97132	1.15283
	2.1	1.04099	0.962867	1.20772
	2.4	1.08584	1.02356	1.23883
	3	1.087	1.01839	1.28687
	4	1.12434	1.05358	1.24607

## Sheet: Fig. S4b
	Elution volumn	Abs 280	Elution volumn	Abs 280	Elution volumn	Abs 280
	mL	mAU	mL	mAU	mL	mAU
	M1M2S-His		M1S-His		M2S-His
	9	0.42732	9	16.2949	9	0.89578
	9	0.42786	9	16.2859	9	0.89442
	9.001	0.42798	9.001	16.2781	9.001	0.89287
	9.002	0.42776	9.002	16.2705	9.002	0.89123
	9.003	0.42755	9.003	16.2616	9.003	0.89013
	9.004	0.428	9.004	16.251	9.004	0.88981
	9.005	0.42952	9.005	16.2408	9.005	0.88949
	9.005	0.43115	9.005	16.2313	9.005	0.88914
	9.006	0.43282	9.006	16.2216	9.006	0.88869
	9.007	0.43435	9.007	16.2114	9.007	0.88803
	9.008	0.43548	9.008	16.2014	9.008	0.88736
	9.009	0.43637	9.009	16.1924	9.009	0.88698
	9.01	0.43739	9.01	16.1845	9.01	0.88678
	9.01	0.43847	9.01	16.1759	9.01	0.88655
	9.011	0.43932	9.011	16.1664	9.011	0.88623
	9.012	0.43979	9.012	16.157	9.012	0.88622
	9.013	0.43997	9.013	16.1478	9.013	0.88684
	9.014	0.43986	9.014	16.1386	9.014	0.8877
	9.015	0.43975	9.015	16.1296	9.015	0.88838
	9.015	0.43985	9.015	16.1208	9.015	0.88888
	9.016	0.44031	9.016	16.1127	9.016	0.8888
	9.017	0.44099	9.017	16.1058	9.017	0.88794
	9.018	0.4418	9.018	16.098	9.018	0.88715
	9.019	0.44242	9.019	16.0882	9.019	0.88662
	9.019	0.44249	9.02	16.0781	9.02	0.88646
	9.02	0.44216	9.02	16.0688	9.02	0.88695
	9.021	0.44177	9.021	16.06	9.021	0.88788
	9.022	0.44136	9.022	16.0506	9.022	0.88927
	9.023	0.44144	9.023	16.0405	9.023	0.89128
	9.024	0.44233	9.024	16.0318	9.024	0.89272
	9.024	0.44269	9.025	16.0248	9.024	0.89345
	9.025	0.44215	9.025	16.0177	9.025	0.894
	9.026	0.44165	9.026	16.0101	9.026	0.89395
	9.027	0.44133	9.027	16.0022	9.027	0.89356
	9.028	0.44134	9.028	15.9947	9.028	0.89338
	9.029	0.44176	9.029	15.9873	9.029	0.89329
	9.029	0.44244	9.03	15.9792	9.029	0.8936
	9.03	0.44311	9.03	15.9698	9.03	0.89452
	9.031	0.44373	9.031	15.9605	9.031	0.89569
	9.032	0.44457	9.032	15.9521	9.032	0.89692
	9.033	0.44578	9.033	15.9438	9.033	0.89815
	9.034	0.44705	9.034	15.9353	9.034	0.89918
	9.034	0.44762	9.035	15.9266	9.034	0.90007
	9.035	0.447	9.035	15.9178	9.035	0.90113
	9.036	0.44565	9.036	15.9089	9.036	0.90229
	9.037	0.44404	9.037	15.8996	9.037	0.90326
	9.038	0.44243	9.038	15.8896	9.038	0.90389
	9.039	0.44152	9.039	15.8795	9.039	0.90416
	9.039	0.44154	9.04	15.8705	9.039	0.90414
	9.04	0.442	9.04	15.8621	9.04	0.90395
	9.041	0.44298	9.041	15.8536	9.041	0.90395
	9.042	0.44397	9.042	15.8446	9.042	0.90457
	9.043	0.44502	9.043	15.8359	9.043	0.90495
	9.044	0.44588	9.044	15.828	9.044	0.90451
	9.044	0.4458	9.045	15.82	9.044	0.90395
	9.045	0.44537	9.045	15.8109	9.045	0.90322
	9.046	0.44499	9.046	15.801	9.046	0.90232
	9.047	0.44479	9.047	15.7915	9.047	0.90192
	9.048	0.44449	9.048	15.7826	9.048	0.90217
	9.049	0.44396	9.049	15.7736	9.049	0.90231
	9.049	0.44349	9.049	15.7638	9.049	0.90212
	9.05	0.44334	9.05	15.7543	9.05	0.90163
	9.051	0.44362	9.051	15.7462	9.051	0.90042
	9.052	0.44393	9.052	15.7386	9.052	0.89896
	9.053	0.4443	9.053	15.7301	9.053	0.89759
	9.054	0.44458	9.054	15.7204	9.054	0.89646
	9.054	0.44451	9.054	15.7109	9.054	0.89545
	9.055	0.44463	9.055	15.7016	9.055	0.8947
	9.056	0.44606	9.056	15.692	9.056	0.89397
	9.057	0.44816	9.057	15.6817	9.057	0.89327
	9.058	0.44993	9.058	15.6713	9.058	0.8927
	9.059	0.45101	9.059	15.6624	9.059	0.89257
	9.059	0.45167	9.059	15.6545	9.059	0.89283
	9.06	0.45121	9.06	15.6462	9.06	0.89348
	9.061	0.45079	9.061	15.6366	9.061	0.89473
	9.062	0.45049	9.062	15.6273	9.062	0.89576
	9.063	0.45036	9.063	15.6185	9.063	0.89621
	9.064	0.45016	9.064	15.6094	9.064	0.89651
	9.064	0.44991	9.064	15.5999	9.064	0.89627
	9.065	0.44959	9.065	15.5903	9.065	0.89554
	9.066	0.44908	9.066	15.5817	9.066	0.895
	9.067	0.44847	9.067	15.5739	9.067	0.8947
	9.068	0.44766	9.068	15.5655	9.068	0.89449
	9.069	0.44682	9.069	15.5556	9.069	0.89449
	9.069	0.4462	9.069	15.5459	9.069	0.89461
	9.07	0.44608	9.07	15.5368	9.07	0.89506
	9.071	0.44576	9.071	15.5278	9.071	0.89562
	9.072	0.44504	9.072	15.5184	9.072	0.89628
	9.073	0.44439	9.073	15.509	9.073	0.89702
	9.074	0.44408	9.074	15.5005	9.074	0.89765
	9.074	0.44427	9.074	15.4931	9.074	0.89807
	9.075	0.4448	9.075	15.4852	9.075	0.89848
	9.076	0.4455	9.076	15.4759	9.076	0.89886
	9.077	0.44609	9.077	15.4667	9.077	0.89921
	9.078	0.44644	9.078	15.4584	9.078	0.89953
	9.079	0.4471	9.079	15.4506	9.079	0.89983
	9.079	0.44841	9.079	15.4427	9.079	0.90002
	9.08	0.44973	9.08	15.4347	9.08	0.89985
	9.081	0.4512	9.081	15.4272	9.081	0.89915
	9.082	0.45288	9.082	15.4209	9.082	0.89789
	9.083	0.45441	9.083	15.414	9.083	0.89663
	9.084	0.45579	9.084	15.4055	9.084	0.89528
	9.084	0.45717	9.084	15.3965	9.084	0.89389
	9.085	0.45856	9.085	15.3881	9.085	0.89307
	9.086	0.46005	9.086	15.3801	9.086	0.89273
	9.087	0.4617	9.087	15.3716	9.087	0.89246
	9.088	0.46341	9.088	15.3625	9.088	0.89242
	9.088	0.46522	9.089	15.3542	9.089	0.89247
	9.089	0.46725	9.089	15.3474	9.089	0.89233
	9.09	0.46908	9.09	15.3406	9.09	0.8922
	9.091	0.47034	9.091	15.3338	9.091	0.89204
	9.092	0.47139	9.092	15.3268	9.092	0.8916
	9.093	0.47221	9.093	15.3198	9.093	0.89095
	9.093	0.47276	9.094	15.3126	9.093	0.89017
	9.094	0.47309	9.094	15.3053	9.094	0.8894
	9.095	0.47292	9.095	15.2964	9.095	0.88886
	9.096	0.4727	9.096	15.2868	9.096	0.88949
	9.097	0.47194	9.097	15.2789	9.097	0.89016
	9.098	0.47088	9.098	15.2711	9.098	0.89085
	9.098	0.47016	9.099	15.263	9.098	0.89153
	9.099	0.46954	9.099	15.2537	9.099	0.89219
	9.1	0.46945	9.1	15.244	9.1	0.89283
	9.101	0.47187	9.101	15.2345	9.101	0.89382
	9.102	0.47419	9.102	15.2249	9.102	0.89494
	9.103	0.4762	9.103	15.215	9.103	0.896
	9.103	0.47817	9.104	15.2048	9.103	0.89636
	9.104	0.4798	9.104	15.1964	9.104	0.89612
	9.105	0.48121	9.105	15.1887	9.105	0.89614
	9.106	0.48262	9.106	15.181	9.106	0.89616
	9.107	0.48401	9.107	15.1717	9.107	0.89626
	9.108	0.48534	9.108	15.1626	9.108	0.89691
	9.108	0.48616	9.109	15.1543	9.108	0.89735
	9.109	0.48694	9.109	15.1459	9.109	0.89754
	9.11	0.48745	9.11	15.1362	9.11	0.89772
	9.111	0.48787	9.111	15.1252	9.111	0.89783
	9.112	0.4881	9.112	15.1146	9.112	0.8979
	9.113	0.48824	9.113	15.1046	9.113	0.89824
	9.113	0.48857	9.114	15.0946	9.113	0.89869
	9.114	0.48922	9.114	15.0843	9.114	0.89911
	9.115	0.4897	9.115	15.074	9.115	0.89935
	9.116	0.48947	9.116	15.0653	9.116	0.89928
	9.117	0.48931	9.117	15.0575	9.117	0.89811
	9.118	0.48968	9.118	15.0495	9.118	0.89699
	9.118	0.4905	9.119	15.0405	9.118	0.89625
	9.119	0.49225	9.119	15.0316	9.119	0.89597
	9.12	0.49433	9.12	15.0241	9.12	0.89573
	9.121	0.49577	9.121	15.017	9.121	0.89553
	9.122	0.49484	9.122	15.0096	9.122	0.8952
	9.123	0.49391	9.123	15.0014	9.123	0.89397
	9.123	0.49309	9.123	14.9934	9.123	0.89284
	9.124	0.49233	9.124	14.9861	9.124	0.89241
	9.125	0.49191	9.125	14.9786	9.125	0.89267
	9.126	0.49169	9.126	14.9701	9.126	0.89357
	9.127	0.49151	9.127	14.9611	9.127	0.89503
	9.128	0.49146	9.128	14.9534	9.128	0.8964
	9.128	0.49149	9.128	14.9459	9.128	0.89721
	9.129	0.49201	9.129	14.9383	9.129	0.89793
	9.13	0.49251	9.13	14.9301	9.13	0.89814
	9.131	0.49288	9.131	14.9232	9.131	0.89835
	9.132	0.49283	9.132	14.9176	9.132	0.89865
	9.133	0.49295	9.133	14.9119	9.133	0.89895
	9.133	0.49318	9.133	14.9061	9.133	0.89889
	9.134	0.49341	9.134	14.9002	9.134	0.89854
	9.135	0.49364	9.135	14.8948	9.135	0.89822
	9.136	0.49408	9.136	14.8893	9.136	0.89806
	9.137	0.49518	9.137	14.8828	9.137	0.89792
	9.138	0.49628	9.138	14.8742	9.138	0.89779
	9.138	0.49757	9.138	14.8659	9.138	0.8976
	9.139	0.49973	9.139	14.8585	9.139	0.89702
	9.14	0.50158	9.14	14.8511	9.14	0.896
	9.141	0.50308	9.141	14.8435	9.141	0.89478
	9.142	0.50458	9.142	14.8358	9.142	0.89252
	9.143	0.50576	9.143	14.8283	9.143	0.89038
	9.143	0.5056	9.143	14.8216	9.143	0.88918
	9.144	0.50535	9.144	14.815	9.144	0.88799
	9.145	0.50509	9.145	14.8072	9.145	0.88701
	9.146	0.50486	9.146	14.7989	9.146	0.88675
	9.147	0.50482	9.147	14.7908	9.147	0.88598
	9.148	0.50499	9.148	14.7836	9.148	0.88455
	9.148	0.50503	9.148	14.7763	9.148	0.88306
	9.149	0.50507	9.149	14.768	9.149	0.88157
	9.15	0.5051	9.15	14.7598	9.15	0.88007
	9.151	0.50523	9.151	14.7521	9.151	0.87912
	9.152	0.50549	9.152	14.7446	9.152	0.87821
	9.153	0.50627	9.153	14.7363	9.153	0.87731
	9.153	0.50708	9.153	14.7268	9.153	0.8775
	9.154	0.50791	9.154	14.7174	9.154	0.87838
	9.155	0.50887	9.155	14.7083	9.155	0.87964
	9.156	0.50985	9.156	14.699	9.156	0.88091
	9.157	0.51084	9.157	14.6899	9.157	0.88215
	9.157	0.51182	9.158	14.6813	9.158	0.88297
	9.158	0.51253	9.158	14.6751	9.158	0.88374
	9.159	0.5128	9.159	14.6691	9.159	0.88452
	9.16	0.51199	9.16	14.6619	9.16	0.8853
	9.161	0.51043	9.161	14.653	9.161	0.88579
	9.162	0.50883	9.162	14.6442	9.162	0.88606
	9.162	0.50823	9.163	14.6356	9.163	0.88747
	9.163	0.50766	9.163	14.627	9.163	0.88906
	9.164	0.50869	9.164	14.618	9.164	0.89067
	9.165	0.50976	9.165	14.609	9.165	0.8924
	9.166	0.51088	9.166	14.6021	9.166	0.89384
	9.167	0.51205	9.167	14.5955	9.167	0.89451
	9.167	0.51298	9.168	14.5889	9.167	0.89515
	9.168	0.51368	9.168	14.5806	9.168	0.89578
	9.169	0.51438	9.169	14.5722	9.169	0.89647
	9.17	0.5149	9.17	14.5648	9.17	0.89716
	9.171	0.51538	9.171	14.5574	9.171	0.89787
	9.172	0.51576	9.172	14.5493	9.172	0.89858
	9.172	0.51605	9.173	14.5401	9.172	0.89833
	9.173	0.51647	9.173	14.5316	9.173	0.89765
	9.174	0.51793	9.174	14.5243	9.174	0.8958
	9.175	0.5194	9.175	14.5171	9.175	0.89365
	9.176	0.52073	9.176	14.5085	9.176	0.89167
	9.177	0.52205	9.177	14.5	9.177	0.89164
	9.177	0.52329	9.178	14.4914	9.177	0.8917
	9.178	0.52447	9.178	14.4829	9.178	0.89219
	9.179	0.52596	9.179	14.4734	9.179	0.89269
	9.18	0.5279	9.18	14.4626	9.18	0.89313
	9.181	0.52977	9.181	14.4531	9.181	0.89352
	9.182	0.53141	9.182	14.4453	9.182	0.89422
	9.182	0.53305	9.183	14.4375	9.182	0.89513
	9.183	0.53366	9.183	14.4293	9.183	0.89603
	9.184	0.53426	9.184	14.4209	9.184	0.89675
	9.185	0.5348	9.185	14.413	9.185	0.89743
	9.186	0.53517	9.186	14.405	9.186	0.89799
	9.187	0.53552	9.187	14.3962	9.187	0.89849
	9.187	0.53581	9.188	14.3857	9.187	0.89891
	9.188	0.53611	9.188	14.3751	9.188	0.89867
	9.189	0.53633	9.189	14.3663	9.189	0.89841
	9.19	0.53652	9.19	14.3577	9.19	0.89811
	9.191	0.53687	9.191	14.3492	9.191	0.89782
	9.192	0.53727	9.192	14.341	9.192	0.8982
	9.192	0.53769	9.192	14.3335	9.192	0.89905
	9.193	0.53899	9.193	14.3271	9.193	0.90089
	9.194	0.54023	9.194	14.3203	9.194	0.90312
	9.195	0.54045	9.195	14.3116	9.195	0.90536
	9.196	0.54066	9.196	14.3028	9.196	0.90731
	9.197	0.54087	9.197	14.2954	9.197	0.9087
	9.197	0.54108	9.197	14.2882	9.197	0.90842
	9.198	0.54137	9.198	14.2808	9.198	0.90799
	9.199	0.54167	9.199	14.2728	9.199	0.90754
	9.2	0.5419	9.2	14.2649	9.2	0.90696
	9.201	0.54151	9.201	14.258	9.201	0.90639
	9.202	0.54099	9.202	14.2513	9.202	0.90587
	9.202	0.54068	9.202	14.244	9.202	0.90536
	9.203	0.54042	9.203	14.2367	9.203	0.90492
	9.204	0.54053	9.204	14.2297	9.204	0.90458
	9.205	0.54132	9.205	14.2228	9.205	0.90441
	9.206	0.54231	9.206	14.2149	9.206	0.90431
	9.207	0.54345	9.207	14.2061	9.207	0.90423
	9.207	0.54462	9.207	14.1977	9.207	0.90371
	9.208	0.54505	9.208	14.1911	9.208	0.90303
	9.209	0.54495	9.209	14.1848	9.209	0.90287
	9.21	0.54483	9.21	14.1782	9.21	0.90285
	9.211	0.54476	9.211	14.1714	9.211	0.90303
	9.212	0.54475	9.212	14.1646	9.212	0.90375
	9.212	0.54518	9.212	14.1575	9.212	0.90406
	9.213	0.5457	9.213	14.1501	9.213	0.90386
	9.214	0.54551	9.214	14.1424	9.214	0.90357
	9.215	0.54505	9.215	14.1349	9.215	0.90294
	9.216	0.5446	9.216	14.1291	9.216	0.90214
	9.217	0.54419	9.217	14.1235	9.217	0.90153
	9.217	0.5438	9.217	14.1156	9.217	0.90116
	9.218	0.54341	9.218	14.1072	9.218	0.9009
	9.219	0.54303	9.219	14.0995	9.219	0.90082
	9.22	0.54302	9.22	14.0923	9.22	0.90079
	9.221	0.54327	9.221	14.0848	9.221	0.90088
	9.222	0.54421	9.222	14.0765	9.222	0.901
	9.222	0.5453	9.222	14.068	9.222	0.90092
	9.223	0.54658	9.223	14.0601	9.223	0.90063
	9.224	0.54831	9.224	14.0524	9.224	0.90024
	9.225	0.54973	9.225	14.0446	9.225	0.89975
	9.226	0.55048	9.226	14.0367	9.226	0.89926
	9.226	0.5511	9.227	14.0301	9.227	0.89893
	9.227	0.55192	9.227	14.0244	9.227	0.89864
	9.228	0.55307	9.228	14.0184	9.228	0.8988
	9.229	0.55505	9.229	14.0111	9.229	0.89917
	9.23	0.55755	9.23	14.0034	9.23	0.89965
	9.231	0.56009	9.231	13.9962	9.231	0.90024
	9.231	0.56209	9.232	13.9889	9.232	0.90063
	9.232	0.56356	9.232	13.9809	9.232	0.90048
	9.233	0.5645	9.233	13.971	9.233	0.90022
	9.234	0.56536	9.234	13.961	9.234	0.90009
	9.235	0.56622	9.235	13.9513	9.235	0.90011
	9.236	0.56742	9.236	13.9416	9.236	0.9005
	9.236	0.56874	9.237	13.9315	9.236	0.90105
	9.237	0.57001	9.237	13.9212	9.237	0.90162
	9.238	0.57128	9.238	13.9133	9.238	0.90128
	9.239	0.57258	9.239	13.9059	9.239	0.90052
	9.24	0.57405	9.24	13.8984	9.24	0.89952
	9.241	0.57515	9.241	13.8901	9.241	0.89848
	9.241	0.57609	9.242	13.8821	9.241	0.89754
	9.242	0.57702	9.242	13.875	9.242	0.89744
	9.243	0.578	9.243	13.868	9.243	0.89771
	9.244	0.57894	9.244	13.8605	9.244	0.89816
	9.245	0.57943	9.245	13.8517	9.245	0.89864
	9.246	0.57986	9.246	13.8429	9.246	0.89874
	9.246	0.58029	9.247	13.8341	9.246	0.89839
	9.247	0.58036	9.247	13.8253	9.247	0.8978
	9.248	0.58009	9.248	13.816	9.248	0.89719
	9.249	0.57948	9.249	13.8066	9.249	0.89658
	9.25	0.57882	9.25	13.7989	9.25	0.896
	9.251	0.57863	9.251	13.7914	9.251	0.89536
	9.251	0.57959	9.252	13.7842	9.251	0.89461
	9.252	0.58112	9.252	13.7762	9.252	0.89378
	9.253	0.58298	9.253	13.7682	9.253	0.89289
	9.254	0.58505	9.254	13.7614	9.254	0.89187
	9.255	0.58694	9.255	13.7553	9.255	0.89068
	9.256	0.58866	9.256	13.749	9.256	0.88936
	9.256	0.59012	9.257	13.7421	9.256	0.88798
	9.257	0.59138	9.257	13.7354	9.257	0.88727
	9.258	0.59245	9.258	13.7291	9.258	0.88716
	9.259	0.59309	9.259	13.7229	9.259	0.88781
	9.26	0.59351	9.26	13.7154	9.26	0.88902
	9.261	0.5938	9.261	13.7071	9.261	0.89034
	9.261	0.59401	9.261	13.6994	9.261	0.89087
	9.262	0.59456	9.262	13.6919	9.262	0.89077
	9.263	0.59578	9.263	13.6845	9.263	0.88998
	9.264	0.59724	9.264	13.6765	9.264	0.88882
	9.265	0.59857	9.265	13.6686	9.265	0.88769
	9.266	0.59985	9.266	13.6617	9.266	0.88661
	9.266	0.60094	9.266	13.6553	9.266	0.88584
	9.267	0.60186	9.267	13.6484	9.267	0.88551
	9.268	0.603	9.268	13.6404	9.268	0.88534
	9.269	0.60433	9.269	13.6323	9.269	0.88512
	9.27	0.60578	9.27	13.6244	9.27	0.88485
	9.271	0.608	9.271	13.6166	9.271	0.88458
	9.271	0.61024	9.271	13.6089	9.271	0.88432
	9.272	0.61148	9.272	13.6014	9.272	0.88413
	9.273	0.61231	9.273	13.5949	9.273	0.8847
	9.274	0.61253	9.274	13.5887	9.274	0.8857
	9.275	0.61183	9.275	13.5825	9.275	0.88684
	9.276	0.61112	9.276	13.5751	9.276	0.88804
	9.276	0.61059	9.276	13.5669	9.276	0.88883
	9.277	0.61007	9.277	13.5591	9.277	0.889
	9.278	0.61019	9.278	13.5514	9.278	0.88823
	9.279	0.61085	9.279	13.5437	9.279	0.88691
	9.28	0.612	9.28	13.5358	9.28	0.88548
	9.281	0.61331	9.281	13.5292	9.281	0.88426
	9.281	0.61472	9.281	13.5234	9.281	0.88312
	9.282	0.61723	9.282	13.5177	9.282	0.88282
	9.283	0.61985	9.283	13.5114	9.283	0.88303
	9.284	0.62177	9.284	13.5032	9.284	0.88325
	9.285	0.62344	9.285	13.495	9.285	0.88329
	9.286	0.62463	9.286	13.487	9.286	0.88325
	9.286	0.62511	9.286	13.479	9.286	0.88314
	9.287	0.62558	9.287	13.4708	9.287	0.88301
	9.288	0.62621	9.288	13.463	9.288	0.88295
	9.289	0.62688	9.289	13.4564	9.289	0.88318
	9.29	0.62766	9.29	13.4501	9.29	0.88358
	9.291	0.62856	9.291	13.4436	9.291	0.88402
	9.291	0.62873	9.291	13.4366	9.291	0.88448
	9.292	0.62857	9.292	13.4293	9.292	0.88494
	9.293	0.62842	9.293	13.422	9.293	0.88532
	9.294	0.62837	9.294	13.4146	9.294	0.88489
	9.295	0.62911	9.295	13.4065	9.295	0.88413
	9.296	0.63081	9.296	13.3971	9.296	0.8834
	9.296	0.63277	9.296	13.3887	9.296	0.88286
	9.297	0.63473	9.297	13.3813	9.297	0.88285
	9.298	0.63692	9.298	13.3741	9.298	0.88345
	9.299	0.63853	9.299	13.3665	9.299	0.88423
	9.3	0.63982	9.3	13.3583	9.3	0.8848
	9.3	0.64108	9.301	13.3502	9.301	0.88521
	9.301	0.64237	9.301	13.3421	9.301	0.88538
	9.302	0.64367	9.302	13.3339	9.302	0.88548
	9.303	0.64385	9.303	13.3249	9.303	0.8855
	9.304	0.64365	9.304	13.3164	9.304	0.88525
	9.305	0.64344	9.305	13.3101	9.305	0.8849
	9.305	0.64308	9.306	13.3046	9.305	0.88465
	9.306	0.64292	9.306	13.2987	9.306	0.88451
	9.307	0.64327	9.307	13.2917	9.307	0.88449
	9.308	0.64394	9.308	13.2842	9.308	0.88466
	9.309	0.64464	9.309	13.2768	9.309	0.88485
	9.31	0.64507	9.31	13.2694	9.31	0.88481
	9.31	0.64495	9.311	13.2616	9.31	0.88456
	9.311	0.64445	9.311	13.2532	9.311	0.88456
	9.312	0.64382	9.312	13.2452	9.312	0.88485
	9.313	0.6432	9.313	13.2377	9.313	0.88517
	9.314	0.64289	9.314	13.23	9.314	0.88549
	9.315	0.64286	9.315	13.2217	9.315	0.88556
	9.315	0.64273	9.316	13.2134	9.315	0.8851
	9.316	0.64253	9.316	13.2063	9.316	0.88435
	9.317	0.64242	9.317	13.1998	9.317	0.88346
	9.318	0.64261	9.318	13.1931	9.318	0.88243
	9.319	0.64285	9.319	13.186	9.319	0.8818
	9.32	0.6429	9.32	13.1791	9.32	0.88177
	9.32	0.64295	9.321	13.1727	9.32	0.88206
	9.321	0.64315	9.321	13.1665	9.321	0.88255
	9.322	0.64365	9.322	13.1594	9.322	0.8831
	9.323	0.64421	9.323	13.1517	9.323	0.88379
	9.324	0.6447	9.324	13.1447	9.324	0.8847
	9.325	0.64519	9.325	13.1381	9.325	0.88588
	9.325	0.64558	9.326	13.131	9.325	0.88727
	9.326	0.64602	9.326	13.1228	9.326	0.8885
	9.327	0.64672	9.327	13.1145	9.327	0.88935
	9.328	0.64754	9.328	13.107	9.328	0.88984
	9.329	0.64833	9.329	13.0999	9.329	0.89015
	9.33	0.64908	9.33	13.0923	9.33	0.8904
	9.33	0.6501	9.33	13.0841	9.33	0.89059
	9.331	0.65159	9.331	13.0764	9.331	0.89071
	9.332	0.65324	9.332	13.0693	9.332	0.89055
	9.333	0.65544	9.333	13.0623	9.333	0.89011
	9.334	0.65812	9.334	13.0546	9.334	0.88958
	9.335	0.66046	9.335	13.0466	9.335	0.88874
	9.335	0.66247	9.335	13.0392	9.335	0.88797
	9.336	0.66451	9.336	13.0324	9.336	0.88772
	9.337	0.66669	9.337	13.0254	9.337	0.88771
	9.338	0.66886	9.338	13.0183	9.338	0.88785
	9.339	0.67073	9.339	13.0114	9.339	0.88819
	9.34	0.6724	9.34	13.005	9.34	0.88816
	9.34	0.67382	9.34	12.9986	9.34	0.88756
	9.341	0.67495	9.341	12.9914	9.341	0.8868
	9.342	0.67585	9.342	12.9835	9.342	0.88633
	9.343	0.67644	9.343	12.9764	9.343	0.88614
	9.344	0.67694	9.344	12.9699	9.344	0.8858
	9.345	0.67805	9.345	12.9631	9.345	0.88533
	9.345	0.67963	9.345	12.9556	9.345	0.88447
	9.346	0.68131	9.346	12.9483	9.346	0.88277
	9.347	0.68307	9.347	12.9421	9.347	0.88082
	9.348	0.68477	9.348	12.9362	9.348	0.87926
	9.349	0.68637	9.349	12.93	9.349	0.8779
	9.35	0.68797	9.35	12.9233	9.35	0.87695
	9.35	0.68961	9.35	12.9168	9.35	0.87673
	9.351	0.69129	9.351	12.9109	9.351	0.87687
	9.352	0.69322	9.352	12.9051	9.352	0.87709
	9.353	0.69533	9.353	12.8985	9.353	0.87731
	9.354	0.69685	9.354	12.8913	9.354	0.87746
	9.355	0.69793	9.355	12.8848	9.355	0.87762
	9.355	0.69903	9.355	12.8787	9.355	0.87813
	9.356	0.70015	9.356	12.8722	9.356	0.8788
	9.357	0.7012	9.357	12.8651	9.357	0.87939
	9.358	0.70211	9.358	12.8582	9.358	0.87985
	9.359	0.70293	9.359	12.8518	9.359	0.88014
	9.36	0.70361	9.36	12.8453	9.36	0.88022
	9.36	0.70417	9.36	12.8379	9.36	0.88018
	9.361	0.7049	9.361	12.8294	9.361	0.88022
	9.362	0.70601	9.362	12.8214	9.362	0.88049
	9.363	0.70723	9.363	12.8146	9.363	0.88079
	9.364	0.70858	9.364	12.8075	9.364	0.88071
	9.365	0.71011	9.365	12.7995	9.365	0.8806
	9.365	0.71123	9.365	12.7913	9.365	0.88053
	9.366	0.71164	9.366	12.7837	9.366	0.8808
	9.367	0.71202	9.367	12.7766	9.367	0.88189
	9.368	0.71228	9.368	12.7688	9.368	0.88363
	9.369	0.71253	9.369	12.7602	9.369	0.88542
	9.369	0.71289	9.37	12.7518	9.37	0.88772
	9.37	0.71334	9.37	12.7439	9.37	0.8906
	9.371	0.71395	9.371	12.7363	9.371	0.89275
	9.372	0.71474	9.372	12.7285	9.372	0.89444
	9.373	0.71536	9.373	12.7199	9.373	0.89586
	9.374	0.71572	9.374	12.7119	9.374	0.89661
	9.374	0.71615	9.375	12.7047	9.374	0.89709
	9.375	0.71678	9.375	12.6973	9.375	0.89765
	9.376	0.71754	9.376	12.689	9.376	0.89821
	9.377	0.71827	9.377	12.6803	9.377	0.89891
	9.378	0.71898	9.378	12.6722	9.378	0.89987
	9.379	0.71966	9.379	12.6644	9.379	0.90097
	9.379	0.72026	9.38	12.6565	9.379	0.90221
	9.38	0.72091	9.38	12.6481	9.38	0.90333
	9.381	0.72171	9.381	12.6403	9.381	0.90412
	9.382	0.72255	9.382	12.6333	9.382	0.90456
	9.383	0.72341	9.383	12.6262	9.383	0.90476
	9.384	0.72427	9.384	12.6185	9.384	0.90477
	9.384	0.72497	9.385	12.6107	9.384	0.90489
	9.385	0.72549	9.385	12.6038	9.385	0.90522
	9.386	0.72595	9.386	12.5973	9.386	0.90558
	9.387	0.72628	9.387	12.5905	9.387	0.90583
	9.388	0.72663	9.388	12.5832	9.388	0.90601
	9.389	0.72709	9.389	12.5765	9.389	0.90613
	9.389	0.72758	9.39	12.5706	9.389	0.90611
	9.39	0.72825	9.39	12.5647	9.39	0.90551
	9.391	0.72917	9.391	12.5579	9.391	0.90415
	9.392	0.72992	9.392	12.5499	9.392	0.90278
	9.393	0.7305	9.393	12.5423	9.393	0.90137
	9.394	0.73098	9.394	12.5353	9.394	0.90026
	9.394	0.73108	9.395	12.5282	9.394	0.89979
	9.395	0.73073	9.395	12.5207	9.395	0.89966
	9.396	0.73018	9.396	12.5133	9.396	0.89999
	9.397	0.72951	9.397	12.5068	9.397	0.90089
	9.398	0.72893	9.398	12.501	9.398	0.90162
	9.399	0.72852	9.399	12.4948	9.399	0.90215
	9.399	0.72819	9.4	12.4882	9.399	0.90242
	9.4	0.72793	9.4	12.4815	9.4	0.902
	9.401	0.72769	9.401	12.4753	9.401	0.90118
	9.402	0.72782	9.402	12.4691	9.402	0.90071
	9.403	0.72849	9.403	12.4619	9.403	0.90049
	9.404	0.72915	9.404	12.4538	9.404	0.90022
	9.404	0.72978	9.404	12.4463	9.404	0.89988
	9.405	0.73037	9.405	12.4392	9.405	0.89939
	9.406	0.73083	9.406	12.432	9.406	0.8987
	9.407	0.73125	9.407	12.4241	9.407	0.89807
	9.408	0.7318	9.408	12.4164	9.408	0.89792
	9.409	0.73239	9.409	12.4091	9.409	0.89818
	9.409	0.73329	9.409	12.402	9.409	0.89851
	9.41	0.73463	9.41	12.3948	9.41	0.89888
	9.411	0.73577	9.411	12.3877	9.411	0.89888
	9.412	0.73662	9.412	12.3818	9.412	0.89793
	9.413	0.73757	9.413	12.3772	9.413	0.89681
	9.414	0.73902	9.414	12.3722	9.414	0.89571
	9.414	0.74142	9.414	12.3665	9.414	0.89469
	9.415	0.74427	9.415	12.3602	9.415	0.89416
	9.416	0.74762	9.416	12.3542	9.416	0.89435
	9.417	0.75086	9.417	12.3486	9.417	0.89428
	9.418	0.75354	9.418	12.3426	9.418	0.89342
	9.419	0.75605	9.419	12.3348	9.419	0.89242
	9.419	0.75835	9.419	12.3264	9.419	0.89071
	9.42	0.76059	9.42	12.3187	9.42	0.88895
	9.421	0.76275	9.421	12.3111	9.421	0.88782
	9.422	0.7648	9.422	12.3033	9.422	0.8874
	9.423	0.76668	9.423	12.2942	9.423	0.88719
	9.424	0.7678	9.424	12.2857	9.424	0.88783
	9.424	0.7691	9.424	12.2787	9.424	0.8885
	9.425	0.77122	9.425	12.2716	9.425	0.88926
	9.426	0.77356	9.426	12.2642	9.426	0.88999
	9.427	0.77602	9.427	12.2565	9.427	0.89042
	9.428	0.77853	9.428	12.2494	9.428	0.89057
	9.429	0.78039	9.429	12.2428	9.429	0.89032
	9.429	0.78092	9.429	12.2359	9.429	0.88953
	9.43	0.78131	9.43	12.2281	9.43	0.88874
	9.431	0.78109	9.431	12.2202	9.431	0.88797
	9.432	0.78092	9.432	12.2124	9.432	0.88749
	9.433	0.78101	9.433	12.2046	9.433	0.88815
	9.434	0.7811	9.434	12.1965	9.434	0.88886
	9.434	0.78056	9.434	12.1876	9.434	0.88931
	9.435	0.77912	9.435	12.1792	9.435	0.88952
	9.436	0.77813	9.436	12.1713	9.436	0.88922
	9.437	0.77896	9.437	12.1635	9.437	0.88822
	9.438	0.78012	9.438	12.1552	9.438	0.88718
	9.438	0.78182	9.439	12.1467	9.439	0.88603
	9.439	0.78358	9.439	12.14	9.439	0.88506
	9.44	0.78504	9.44	12.134	9.44	0.88476
	9.441	0.78627	9.441	12.1279	9.441	0.88462
	9.442	0.78758	9.442	12.1214	9.442	0.8845
	9.443	0.789	9.443	12.1151	9.443	0.88442
	9.443	0.79031	9.444	12.1099	9.443	0.88409
	9.444	0.79116	9.444	12.1048	9.444	0.88295
	9.445	0.79161	9.445	12.0994	9.445	0.88203
	9.446	0.79128	9.446	12.0932	9.446	0.88194
	9.447	0.79079	9.447	12.0874	9.447	0.88211
	9.448	0.79058	9.448	12.0818	9.448	0.88257
	9.448	0.79108	9.449	12.0761	9.448	0.88325
	9.449	0.79232	9.449	12.0696	9.449	0.88384
	9.45	0.79477	9.45	12.0628	9.45	0.88416
	9.451	0.79723	9.451	12.0569	9.451	0.88448
	9.452	0.79978	9.452	12.0512	9.452	0.88478
	9.453	0.80245	9.453	12.0451	9.453	0.88496
	9.453	0.80488	9.454	12.0377	9.453	0.88466
	9.454	0.80722	9.454	12.0307	9.454	0.88407
	9.455	0.80966	9.455	12.0245	9.455	0.88375
	9.456	0.81257	9.456	12.0183	9.456	0.88357
	9.457	0.81532	9.457	12.012	9.457	0.8836
	9.458	0.81638	9.458	12.0056	9.458	0.88425
	9.458	0.81726	9.459	11.9994	9.458	0.88501
	9.459	0.81757	9.459	11.9939	9.459	0.88589
	9.46	0.81634	9.46	11.9881	9.46	0.88678
	9.461	0.81505	9.461	11.9813	9.461	0.88747
	9.462	0.81398	9.462	11.9742	9.462	0.8876
	9.463	0.81311	9.463	11.9676	9.463	0.88765
	9.463	0.81323	9.464	11.9611	9.463	0.88766
	9.464	0.81468	9.464	11.954	9.464	0.8877
	9.465	0.81652	9.465	11.9465	9.465	0.88789
	9.466	0.81843	9.466	11.9395	9.466	0.88847
	9.467	0.82018	9.467	11.9331	9.467	0.88807
	9.468	0.82172	9.468	11.9262	9.468	0.88743
	9.468	0.82306	9.469	11.9181	9.468	0.88678
	9.469	0.82362	9.469	11.9091	9.469	0.88608
	9.47	0.82418	9.47	11.9009	9.47	0.88527
	9.471	0.82476	9.471	11.8933	9.471	0.88481
	9.472	0.8255	9.472	11.8857	9.472	0.88435
	9.473	0.8262	9.473	11.878	9.473	0.88391
	9.473	0.82665	9.473	11.8702	9.473	0.88431
	9.474	0.82713	9.474	11.8642	9.474	0.88553
	9.475	0.8284	9.475	11.8581	9.475	0.88723
	9.476	0.82998	9.476	11.852	9.476	0.88894
	9.477	0.83114	9.477	11.8444	9.477	0.8906
	9.478	0.83171	9.478	11.8368	9.478	0.89122
	9.478	0.83229	9.478	11.8294	9.478	0.89106
	9.479	0.83288	9.479	11.8222	9.479	0.89081
	9.48	0.83358	9.48	11.8146	9.48	0.89056
	9.481	0.83623	9.481	11.8068	9.481	0.89027
	9.482	0.83939	9.482	11.8	9.482	0.88986
	9.483	0.84219	9.483	11.7938	9.483	0.89015
	9.483	0.84485	9.483	11.7875	9.483	0.89052
	9.484	0.84677	9.484	11.7799	9.484	0.89088
	9.485	0.84715	9.485	11.7721	9.485	0.89115
	9.486	0.84789	9.486	11.7656	9.486	0.89117
	9.487	0.84934	9.487	11.759	9.487	0.8908
	9.488	0.85081	9.488	11.7521	9.488	0.89043
	9.488	0.85261	9.488	11.7446	9.488	0.89004
	9.489	0.85461	9.489	11.7381	9.489	0.88929
	9.49	0.8565	9.49	11.7325	9.49	0.88859
	9.491	0.85836	9.491	11.7269	9.491	0.888
	9.492	0.86019	9.492	11.7204	9.492	0.88744
	9.493	0.86187	9.493	11.7137	9.493	0.88732
	9.493	0.86359	9.493	11.7071	9.493	0.88771
	9.494	0.86595	9.494	11.7005	9.494	0.8873
	9.495	0.86828	9.495	11.6936	9.495	0.88656
	9.496	0.86986	9.496	11.6852	9.496	0.88581
	9.497	0.87111	9.497	11.6768	9.497	0.88501
	9.498	0.87211	9.498	11.6698	9.498	0.88428
	9.498	0.87267	9.498	11.6629	9.498	0.88451
	9.499	0.87323	9.499	11.6565	9.499	0.88474
	9.5	0.87377	9.5	11.6503	9.5	0.885
	9.501	0.87431	9.501	11.6443	9.501	0.88542
	9.502	0.87492	9.502	11.6386	9.502	0.88589
	9.503	0.87559	9.503	11.6327	9.503	0.88651
	9.503	0.87658	9.503	11.6237	9.503	0.88712
	9.504	0.87764	9.504	11.6149	9.504	0.88771
	9.505	0.87865	9.505	11.6073	9.505	0.88829
	9.506	0.87903	9.506	11.6002	9.506	0.88896
	9.507	0.87896	9.507	11.5929	9.507	0.88968
	9.507	0.87822	9.508	11.5854	9.508	0.89042
	9.508	0.8775	9.508	11.5782	9.508	0.89144
	9.509	0.87698	9.509	11.5717	9.509	0.893
	9.51	0.87701	9.51	11.5652	9.51	0.89492
	9.511	0.87714	9.511	11.5583	9.511	0.89683
	9.512	0.87731	9.512	11.5511	9.512	0.89865
	9.512	0.8776	9.513	11.5447	9.513	0.89964
	9.513	0.87896	9.513	11.5386	9.513	0.8997
	9.514	0.88157	9.514	11.5325	9.514	0.89922
	9.515	0.8836	9.515	11.5262	9.515	0.89874
	9.516	0.88557	9.516	11.5203	9.516	0.89834
	9.517	0.88734	9.517	11.5159	9.517	0.89853
	9.517	0.888	9.518	11.5114	9.517	0.89874
	9.518	0.88864	9.518	11.5064	9.518	0.89897
	9.519	0.88966	9.519	11.5008	9.519	0.89923
	9.52	0.8906	9.52	11.4946	9.52	0.89954
	9.521	0.89155	9.521	11.4878	9.521	0.89989
	9.522	0.8925	9.522	11.4809	9.522	0.9001
	9.522	0.89342	9.523	11.4734	9.522	0.90029
	9.523	0.8943	9.523	11.4649	9.523	0.90048
	9.524	0.89518	9.524	11.4593	9.524	0.90032
	9.525	0.89629	9.525	11.4541	9.525	0.90004
	9.526	0.89777	9.526	11.4489	9.526	0.89978
	9.527	0.89987	9.527	11.4434	9.527	0.89952
	9.527	0.90212	9.528	11.4372	9.527	0.89928
	9.528	0.90438	9.528	11.4312	9.528	0.89916
	9.529	0.90662	9.529	11.4252	9.529	0.89884
	9.53	0.90873	9.53	11.4192	9.53	0.89799
	9.531	0.91028	9.531	11.4124	9.531	0.89708
	9.532	0.91178	9.532	11.4055	9.532	0.89582
	9.532	0.91326	9.533	11.3989	9.532	0.89436
	9.533	0.91519	9.533	11.3923	9.533	0.89361
	9.534	0.91636	9.534	11.3858	9.534	0.89343
	9.535	0.91607	9.535	11.379	9.535	0.89328
	9.536	0.91563	9.536	11.3725	9.536	0.89303
	9.537	0.91511	9.537	11.366	9.537	0.89277
	9.537	0.91379	9.538	11.3595	9.537	0.89191
	9.538	0.91355	9.538	11.3527	9.538	0.89097
	9.539	0.91373	9.539	11.3454	9.539	0.88971
	9.54	0.91393	9.54	11.3391	9.54	0.88827
	9.541	0.91489	9.541	11.3329	9.541	0.88676
	9.542	0.91644	9.542	11.3267	9.542	0.88519
	9.542	0.91811	9.542	11.3199	9.542	0.88363
	9.543	0.91979	9.543	11.313	9.543	0.88249
	9.544	0.92146	9.544	11.3069	9.544	0.88146
	9.545	0.92252	9.545	11.3009	9.545	0.88078
	9.546	0.92303	9.546	11.2949	9.546	0.88023
	9.547	0.92313	9.547	11.2882	9.547	0.87985
	9.547	0.9232	9.547	11.2817	9.547	0.88015
	9.548	0.92382	9.548	11.2761	9.548	0.88049
	9.549	0.92573	9.549	11.2706	9.549	0.8807
	9.55	0.92772	9.55	11.2641	9.55	0.88091
	9.551	0.92972	9.551	11.2569	9.551	0.8818
	9.552	0.93173	9.552	11.2504	9.552	0.88293
	9.552	0.93314	9.552	11.2446	9.552	0.88444
	9.553	0.93392	9.553	11.2387	9.553	0.88614
	9.554	0.9342	9.554	11.232	9.554	0.88743
	9.555	0.93433	9.555	11.225	9.555	0.8878
	9.556	0.93446	9.556	11.2184	9.556	0.88813
	9.557	0.93524	9.557	11.2117	9.557	0.88857
	9.557	0.93623	9.557	11.205	9.557	0.88902
	9.558	0.93805	9.558	11.1976	9.558	0.88992
	9.559	0.9399	9.559	11.1904	9.559	0.89097
	9.56	0.94177	9.56	11.1845	9.56	0.89238
	9.561	0.94432	9.561	11.1787	9.561	0.89395
	9.562	0.94611	9.562	11.1725	9.562	0.89512
	9.562	0.94733	9.562	11.1659	9.562	0.89459
	9.563	0.94853	9.563	11.1599	9.563	0.89398
	9.564	0.94983	9.564	11.1546	9.564	0.89292
	9.565	0.9513	9.565	11.1494	9.565	0.89177
	9.566	0.95342	9.566	11.143	9.566	0.89144
	9.567	0.95582	9.567	11.1364	9.567	0.89147
	9.567	0.95825	9.567	11.1305	9.567	0.89135
	9.568	0.96039	9.568	11.1246	9.568	0.89052
	9.569	0.96178	9.569	11.1187	9.569	0.88977
	9.57	0.96182	9.57	11.1121	9.57	0.88997
	9.571	0.96183	9.571	11.1066	9.571	0.89018
	9.572	0.96184	9.572	11.1019	9.572	0.88979
	9.572	0.96193	9.572	11.0976	9.572	0.88917
	9.573	0.96257	9.573	11.0929	9.573	0.88862
	9.574	0.96372	9.574	11.0869	9.574	0.88827
	9.575	0.96505	9.575	11.0812	9.575	0.88828
	9.576	0.96658	9.576	11.0757	9.576	0.8891
	9.576	0.96884	9.577	11.0703	9.577	0.89022
	9.577	0.97087	9.577	11.0645	9.577	0.8908
	9.578	0.97264	9.578	11.0583	9.578	0.89103
	9.579	0.97439	9.579	11.0526	9.579	0.89087
	9.58	0.97518	9.58	11.0472	9.58	0.89047
	9.581	0.97495	9.581	11.0415	9.581	0.8899
	9.581	0.97396	9.582	11.0343	9.582	0.88891
	9.582	0.97276	9.582	11.0269	9.582	0.88812
	9.583	0.97157	9.583	11.0198	9.583	0.88872
	9.584	0.97132	9.584	11.0128	9.584	0.88978
	9.585	0.97159	9.585	11.0061	9.585	0.89142
	9.586	0.9718	9.586	10.9994	9.586	0.89333
	9.586	0.97196	9.587	10.9938	9.586	0.89464
	9.587	0.97217	9.587	10.9886	9.587	0.89547
	9.588	0.97263	9.588	10.9835	9.588	0.89621
	9.589	0.97338	9.589	10.9769	9.589	0.89695
	9.59	0.97434	9.59	10.9698	9.59	0.89761
	9.591	0.97536	9.591	10.9631	9.591	0.89752
	9.591	0.97629	9.592	10.9566	9.591	0.89718
	9.592	0.97712	9.592	10.9501	9.592	0.89684
	9.593	0.97786	9.593	10.9436	9.593	0.89648
	9.594	0.97858	9.594	10.9377	9.594	0.89597
	9.595	0.97941	9.595	10.9326	9.595	0.89524
	9.596	0.98075	9.596	10.9278	9.596	0.89441
	9.596	0.98207	9.597	10.9221	9.596	0.89331
	9.597	0.98265	9.597	10.9155	9.597	0.89214
	9.598	0.983	9.598	10.9093	9.598	0.89153
	9.599	0.98313	9.599	10.9034	9.599	0.89124
	9.6	0.98302	9.6	10.8975	9.6	0.89114
	9.601	0.98388	9.601	10.8904	9.601	0.89123
	9.601	0.98573	9.602	10.8832	9.601	0.89153
	9.602	0.98783	9.602	10.8775	9.602	0.89224
	9.603	0.99002	9.603	10.8724	9.603	0.89306
	9.604	0.99225	9.604	10.867	9.604	0.89361
	9.605	0.99346	9.605	10.8614	9.605	0.89401
	9.606	0.99413	9.606	10.8556	9.606	0.89378
	9.606	0.99498	9.607	10.8496	9.606	0.89332
	9.607	0.99606	9.607	10.8435	9.607	0.89288
	9.608	0.99714	9.608	10.8364	9.608	0.8926
	9.609	0.99796	9.609	10.8288	9.609	0.89236
	9.61	0.99872	9.61	10.8227	9.61	0.89212
	9.611	0.99975	9.611	10.8172	9.611	0.89188
	9.611	1.00087	9.611	10.8114	9.611	0.89122
	9.612	1.00208	9.612	10.8049	9.612	0.89017
	9.613	1.00338	9.613	10.7982	9.613	0.88906
	9.614	1.00544	9.614	10.7914	9.614	0.88796
	9.615	1.00818	9.615	10.7846	9.615	0.88697
	9.616	1.01093	9.616	10.7772	9.616	0.88712
	9.616	1.01313	9.616	10.769	9.616	0.88759
	9.617	1.01513	9.617	10.7616	9.617	0.88832
	9.618	1.01637	9.618	10.7552	9.618	0.88912
	9.619	1.01742	9.619	10.7489	9.619	0.88958
	9.62	1.01872	9.62	10.7425	9.62	0.88971
	9.621	1.02024	9.621	10.7361	9.621	0.88964
	9.621	1.0217	9.621	10.7309	9.621	0.88937
	9.622	1.02288	9.622	10.726	9.622	0.88907
	9.623	1.02397	9.623	10.721	9.623	0.88925
	9.624	1.02496	9.624	10.7157	9.624	0.88951
	9.625	1.02593	9.625	10.7106	9.625	0.88999
	9.626	1.02773	9.626	10.7061	9.626	0.89062
	9.626	1.03007	9.626	10.7018	9.626	0.89116
	9.627	1.03224	9.627	10.6965	9.627	0.89147
	9.628	1.03431	9.628	10.6899	9.628	0.89166
	9.629	1.03642	9.629	10.6835	9.629	0.89172
	9.63	1.03867	9.63	10.6778	9.63	0.8917
	9.631	1.04099	9.631	10.6722	9.631	0.8913
	9.631	1.04311	9.631	10.6662	9.631	0.89061
	9.632	1.04507	9.632	10.66	9.632	0.89022
	9.633	1.0464	9.633	10.6544	9.633	0.89027
	9.634	1.04659	9.634	10.6492	9.634	0.89059
	9.635	1.04578	9.635	10.6437	9.635	0.8911
	9.636	1.04423	9.636	10.6372	9.636	0.89158
	9.636	1.0424	9.636	10.6308	9.636	0.8912
	9.637	1.04088	9.637	10.6251	9.637	0.89026
	9.638	1.03975	9.638	10.6197	9.638	0.88925
	9.639	1.03931	9.639	10.6143	9.639	0.88818
	9.64	1.03925	9.64	10.6089	9.64	0.88735
	9.641	1.03924	9.641	10.6037	9.641	0.88687
	9.641	1.0397	9.641	10.5985	9.641	0.8867
	9.642	1.04055	9.642	10.5931	9.642	0.88708
	9.643	1.04163	9.643	10.5865	9.643	0.88775
	9.644	1.04285	9.644	10.5793	9.644	0.88809
	9.645	1.04432	9.645	10.5724	9.645	0.88819
	9.646	1.04637	9.646	10.5656	9.646	0.88785
	9.646	1.04809	9.646	10.5587	9.646	0.88711
	9.647	1.04897	9.647	10.5514	9.647	0.88648
	9.648	1.04959	9.648	10.5448	9.648	0.88609
	9.649	1.05006	9.649	10.5394	9.649	0.88578
	9.65	1.05038	9.65	10.5343	9.65	0.88564
	9.65	1.05057	9.651	10.5278	9.651	0.88564
	9.651	1.05069	9.651	10.5204	9.651	0.88608
	9.652	1.05097	9.652	10.5135	9.652	0.88677
	9.653	1.05199	9.653	10.5068	9.653	0.88745
	9.654	1.0541	9.654	10.5003	9.654	0.88806
	9.655	1.05733	9.655	10.494	9.655	0.8885
	9.655	1.061	9.656	10.4881	9.655	0.88877
	9.656	1.06431	9.656	10.4832	9.656	0.88898
	9.657	1.06659	9.657	10.4786	9.657	0.88935
	9.658	1.06805	9.658	10.4735	9.658	0.88995
	9.659	1.06918	9.659	10.468	9.659	0.89069
	9.66	1.07023	9.66	10.4624	9.66	0.89148
	9.66	1.07177	9.661	10.4567	9.66	0.89225
	9.661	1.0739	9.661	10.4507	9.661	0.89288
	9.662	1.07571	9.662	10.4439	9.662	0.89325
	9.663	1.07726	9.663	10.4371	9.663	0.89304
	9.664	1.0788	9.664	10.4316	9.664	0.89257
	9.665	1.08023	9.665	10.4267	9.665	0.8918
	9.665	1.08131	9.666	10.4215	9.665	0.89064
	9.666	1.0818	9.666	10.416	9.666	0.88984
	9.667	1.08205	9.667	10.4106	9.667	0.88942
	9.668	1.08231	9.668	10.4056	9.668	0.88907
	9.669	1.0827	9.669	10.4005	9.669	0.88914
	9.67	1.08331	9.67	10.3953	9.67	0.88945
	9.67	1.08404	9.671	10.3901	9.67	0.88957
	9.671	1.08479	9.671	10.3864	9.671	0.88956
	9.672	1.08562	9.672	10.3836	9.672	0.88945
	9.673	1.08644	9.673	10.3793	9.673	0.8891
	9.674	1.08653	9.674	10.3743	9.674	0.88868
	9.675	1.08628	9.675	10.3692	9.675	0.88832
	9.675	1.08602	9.676	10.3639	9.675	0.888
	9.676	1.0861	9.676	10.3584	9.676	0.88743
	9.677	1.08676	9.677	10.353	9.677	0.88663
	9.678	1.08851	9.678	10.3475	9.678	0.88566
	9.679	1.09069	9.679	10.343	9.679	0.88451
	9.68	1.09282	9.68	10.3391	9.68	0.88321
	9.68	1.09492	9.68	10.3341	9.68	0.88208
	9.681	1.09675	9.681	10.3276	9.681	0.88134
	9.682	1.09808	9.682	10.3208	9.682	0.88073
	9.683	1.09915	9.683	10.3147	9.683	0.88023
	9.684	1.1001	9.684	10.3089	9.684	0.87982
	9.685	1.1009	9.685	10.3027	9.685	0.87972
	9.685	1.10176	9.685	10.2959	9.685	0.88011
	9.686	1.10273	9.686	10.2894	9.686	0.8809
	9.687	1.10377	9.687	10.2831	9.687	0.88188
	9.688	1.10505	9.688	10.2768	9.688	0.88285
	9.689	1.10654	9.689	10.2701	9.689	0.8838
	9.69	1.10793	9.69	10.2634	9.69	0.88446
	9.69	1.10923	9.69	10.2568	9.69	0.88474
	9.691	1.1105	9.691	10.2503	9.691	0.88499
	9.692	1.11174	9.692	10.2435	9.692	0.8849
	9.693	1.11291	9.693	10.2367	9.693	0.88448
	9.694	1.11394	9.694	10.2307	9.694	0.88424
	9.695	1.11487	9.695	10.226	9.695	0.88417
	9.695	1.11637	9.695	10.2211	9.695	0.88401
	9.696	1.1186	9.696	10.2158	9.696	0.88367
	9.697	1.1206	9.697	10.2106	9.697	0.88337
	9.698	1.12231	9.698	10.2053	9.698	0.88338
	9.699	1.12388	9.699	10.1998	9.699	0.88352
	9.7	1.12509	9.7	10.1934	9.7	0.88421
	9.7	1.12595	9.7	10.1863	9.7	0.88582
	9.701	1.12672	9.701	10.1801	9.701	0.88745
	9.702	1.12743	9.702	10.1753	9.702	0.88873
	9.703	1.12837	9.703	10.1705	9.703	0.88991
	9.704	1.12968	9.704	10.1653	9.704	0.89037
	9.705	1.13118	9.705	10.16	9.705	0.88999
	9.705	1.13282	9.705	10.1552	9.705	0.88929
	9.706	1.13463	9.706	10.1509	9.706	0.88832
	9.707	1.13685	9.707	10.146	9.707	0.88743
	9.708	1.13928	9.708	10.1405	9.708	0.88668
	9.709	1.14145	9.709	10.1353	9.709	0.88601
	9.71	1.14343	9.71	10.1303	9.71	0.88535
	9.71	1.14523	9.71	10.1252	9.71	0.8847
	9.711	1.14668	9.711	10.1198	9.711	0.88388
	9.712	1.148	9.712	10.1143	9.712	0.88291
	9.713	1.14937	9.713	10.109	9.713	0.88228
	9.714	1.15074	9.714	10.1038	9.714	0.88201
	9.715	1.1521	9.715	10.0983	9.715	0.88196
	9.715	1.15344	9.715	10.092	9.715	0.88267
	9.716	1.15416	9.716	10.0857	9.716	0.88403
	9.717	1.15421	9.717	10.0797	9.717	0.88558
	9.718	1.1545	9.718	10.0737	9.718	0.88721
	9.719	1.15523	9.719	10.0678	9.719	0.8888
	9.719	1.15624	9.72	10.0621	9.72	0.89033
	9.72	1.15763	9.72	10.0574	9.72	0.89123
	9.721	1.15936	9.721	10.0533	9.721	0.89126
	9.722	1.16182	9.722	10.0483	9.722	0.89103
	9.723	1.16495	9.723	10.0418	9.723	0.89041
	9.724	1.16779	9.724	10.0351	9.724	0.88948
	9.724	1.17031	9.725	10.0288	9.724	0.88933
	9.725	1.17269	9.725	10.0226	9.725	0.88986
	9.726	1.17486	9.726	10.0162	9.726	0.8904
	9.727	1.17669	9.727	10.0097	9.727	0.89098
	9.728	1.17808	9.728	10.0038	9.728	0.8915
	9.729	1.17923	9.729	9.99828	9.729	0.89188
	9.729	1.18035	9.73	9.99274	9.729	0.89221
	9.73	1.18141	9.73	9.9869	9.73	0.89244
	9.731	1.18265	9.731	9.98101	9.731	0.89255
	9.732	1.18422	9.732	9.9757	9.732	0.89273
	9.733	1.18588	9.733	9.97088	9.733	0.89314
	9.734	1.18779	9.734	9.96588	9.734	0.8936
	9.734	1.19021	9.735	9.96007	9.734	0.89425
	9.735	1.19295	9.735	9.95406	9.735	0.89533
	9.736	1.19583	9.736	9.9488	9.736	0.89578
	9.737	1.19874	9.737	9.94383	9.737	0.89544
	9.738	1.20178	9.738	9.93834	9.738	0.89498
	9.739	1.20484	9.739	9.93225	9.739	0.89415
	9.739	1.20744	9.74	9.92611	9.739	0.89313
	9.74	1.20979	9.74	9.91997	9.74	0.89219
	9.741	1.21201	9.741	9.91395	9.741	0.89127
	9.742	1.21369	9.742	9.9084	9.742	0.89069
	9.743	1.21455	9.743	9.90359	9.743	0.89101
	9.744	1.21445	9.744	9.90038	9.744	0.89165
	9.744	1.21435	9.745	9.89794	9.744	0.89285
	9.745	1.21435	9.745	9.89487	9.745	0.89402
	9.746	1.21464	9.746	9.89058	9.746	0.89506
	9.747	1.21515	9.747	9.88644	9.747	0.89587
	9.748	1.21588	9.748	9.88257	9.748	0.89666
	9.749	1.21668	9.749	9.87834	9.749	0.89741
	9.749	1.21781	9.75	9.87293	9.749	0.898
	9.75	1.21936	9.75	9.86699	9.75	0.89807
	9.751	1.22096	9.751	9.86127	9.751	0.89793
	9.752	1.22261	9.752	9.85589	9.752	0.89792
	9.753	1.22428	9.753	9.85057	9.753	0.89797
	9.754	1.22602	9.754	9.84549	9.754	0.89777
	9.754	1.2275	9.754	9.8406	9.754	0.89701
	9.755	1.22826	9.755	9.83623	9.755	0.89601
	9.756	1.22889	9.756	9.83178	9.756	0.8945
	9.757	1.22961	9.757	9.82662	9.757	0.89306
	9.758	1.2304	9.758	9.8212	9.758	0.89185
	9.759	1.23107	9.759	9.81632	9.759	0.89097
	9.759	1.23158	9.759	9.81205	9.759	0.89046
	9.76	1.23198	9.76	9.80725	9.76	0.89015
	9.761	1.23204	9.761	9.80123	9.761	0.88997
	9.762	1.23209	9.762	9.79481	9.762	0.89011
	9.763	1.23264	9.763	9.78794	9.763	0.88996
	9.764	1.23352	9.764	9.78087	9.764	0.88896
	9.764	1.23487	9.764	9.77375	9.764	0.88787
	9.765	1.23717	9.765	9.76668	9.765	0.88662
	9.766	1.23945	9.766	9.76032	9.766	0.88507
	9.767	1.24149	9.767	9.75506	9.767	0.88359
	9.768	1.24346	9.768	9.74977	9.768	0.88231
	9.769	1.24531	9.769	9.74434	9.769	0.88098
	9.769	1.24698	9.769	9.73926	9.769	0.87947
	9.77	1.2483	9.77	9.73533	9.77	0.87796
	9.771	1.24926	9.771	9.73196	9.771	0.87695
	9.772	1.25061	9.772	9.72852	9.772	0.87619
	9.773	1.25274	9.773	9.72504	9.773	0.87574
	9.774	1.25503	9.774	9.72142	9.774	0.87601
	9.774	1.25724	9.774	9.71759	9.774	0.87695
	9.775	1.25945	9.775	9.71356	9.775	0.8784
	9.776	1.26154	9.776	9.70851	9.776	0.87985
	9.777	1.26342	9.777	9.70258	9.777	0.88109
	9.778	1.2652	9.778	9.69735	9.778	0.8819
	9.779	1.26687	9.779	9.69244	9.779	0.88244
	9.779	1.26863	9.779	9.68711	9.779	0.8828
	9.78	1.27069	9.78	9.68096	9.78	0.88318
	9.781	1.2732	9.781	9.67523	9.781	0.88362
	9.782	1.27604	9.782	9.67062	9.782	0.88396
	9.783	1.27904	9.783	9.66623	9.783	0.88399
	9.784	1.28192	9.784	9.66169	9.784	0.88392
	9.784	1.28456	9.784	9.657	9.784	0.88391
	9.785	1.28655	9.785	9.65244	9.785	0.88399
	9.786	1.28764	9.786	9.64819	9.786	0.88415
	9.787	1.28857	9.787	9.64403	9.787	0.88472
	9.788	1.28964	9.788	9.63914	9.788	0.88538
	9.788	1.29149	9.789	9.63377	9.789	0.88587
	9.789	1.29379	9.789	9.62852	9.789	0.88593
	9.79	1.29622	9.79	9.62341	9.79	0.88614
	9.791	1.29865	9.791	9.61814	9.791	0.88661
	9.792	1.30105	9.792	9.61245	9.792	0.88707
	9.793	1.30325	9.793	9.60679	9.793	0.88752
	9.793	1.30447	9.794	9.60123	9.793	0.88783
	9.794	1.30546	9.794	9.59554	9.794	0.88735
	9.795	1.30644	9.795	9.58887	9.795	0.8864
	9.796	1.30731	9.796	9.58142	9.796	0.88555
	9.797	1.30819	9.797	9.57467	9.797	0.88506
	9.798	1.30934	9.798	9.56958	9.798	0.88465
	9.798	1.31052	9.799	9.56442	9.798	0.88472
	9.799	1.31202	9.799	9.559	9.799	0.88489
	9.8	1.31425	9.8	9.55361	9.8	0.88543
	9.801	1.31624	9.801	9.54921	9.801	0.88616
	9.802	1.31782	9.802	9.54502	9.802	0.88684
	9.803	1.3193	9.803	9.54077	9.803	0.88745
	9.803	1.32027	9.804	9.53614	9.803	0.88797
	9.804	1.32098	9.804	9.53164	9.804	0.88795
	9.805	1.32195	9.805	9.52734	9.805	0.88759
	9.806	1.3231	9.806	9.52305	9.806	0.88709
	9.807	1.32452	9.807	9.51884	9.807	0.88656
	9.808	1.3269	9.808	9.51477	9.808	0.88594
	9.808	1.32912	9.809	9.51121	9.808	0.88502
	9.809	1.33053	9.809	9.50785	9.809	0.88429
	9.81	1.33188	9.81	9.50408	9.81	0.88398
	9.811	1.33411	9.811	9.49846	9.811	0.88375
	9.812	1.33681	9.812	9.49299	9.812	0.88401
	9.813	1.33955	9.813	9.48794	9.813	0.88483
	9.813	1.34234	9.814	9.48283	9.813	0.88566
	9.814	1.34509	9.814	9.47732	9.814	0.88651
	9.815	1.3476	9.815	9.47153	9.815	0.88721
	9.816	1.35012	9.816	9.46676	9.816	0.88719
	9.817	1.35275	9.817	9.46276	9.817	0.88705
	9.818	1.35539	9.818	9.45874	9.818	0.88656
	9.818	1.35815	9.819	9.45445	9.818	0.88608
	9.819	1.36112	9.819	9.4499	9.819	0.88564
	9.82	1.36371	9.82	9.4456	9.82	0.88516
	9.821	1.36558	9.821	9.44148	9.821	0.88433
	9.822	1.36746	9.822	9.43725	9.822	0.8833
	9.823	1.36938	9.823	9.43252	9.823	0.88223
	9.823	1.37142	9.823	9.42764	9.823	0.881
	9.824	1.37399	9.824	9.42309	9.824	0.8799
	9.825	1.37684	9.825	9.41848	9.825	0.87932
	9.826	1.37973	9.826	9.4134	9.826	0.87904
	9.827	1.38276	9.827	9.40735	9.827	0.8787
	9.828	1.38556	9.828	9.40127	9.828	0.87826
	9.828	1.38748	9.828	9.39512	9.828	0.87794
	9.829	1.38942	9.829	9.38892	9.829	0.87792
	9.83	1.39162	9.83	9.38264	9.83	0.87792
	9.831	1.39433	9.831	9.37673	9.831	0.87801
	9.832	1.39622	9.832	9.37257	9.832	0.87803
	9.833	1.39763	9.833	9.36841	9.833	0.87755
	9.833	1.39909	9.833	9.3638	9.833	0.87655
	9.834	1.40082	9.834	9.35774	9.834	0.87548
	9.835	1.40314	9.835	9.3519	9.835	0.87424
	9.836	1.40569	9.836	9.34647	9.836	0.87321
	9.837	1.40824	9.837	9.34106	9.837	0.87284
	9.838	1.41084	9.838	9.33577	9.838	0.87256
	9.838	1.41365	9.838	9.33072	9.838	0.87261
	9.839	1.41651	9.839	9.32617	9.839	0.87307
	9.84	1.41902	9.84	9.32218	9.84	0.87355
	9.841	1.42137	9.841	9.31799	9.841	0.874
	9.842	1.42379	9.842	9.31325	9.842	0.87444
	9.843	1.42666	9.843	9.3084	9.843	0.87489
	9.843	1.42958	9.843	9.30407	9.843	0.87533
	9.844	1.43244	9.844	9.30011	9.844	0.87596
	9.845	1.43531	9.845	9.29616	9.845	0.87659
	9.846	1.43821	9.846	9.29092	9.846	0.87713
	9.847	1.44115	9.847	9.28592	9.847	0.87678
	9.848	1.44392	9.848	9.28213	9.848	0.87647
	9.848	1.44656	9.848	9.27829	9.848	0.87629
	9.849	1.4492	9.849	9.27401	9.849	0.87611
	9.85	1.45203	9.85	9.269	9.85	0.8766
	9.851	1.45484	9.851	9.26409	9.851	0.87779
	9.852	1.45676	9.852	9.25937	9.852	0.87887
	9.853	1.45869	9.853	9.2546	9.853	0.87991
	9.853	1.4606	9.853	9.24913	9.853	0.88095
	9.854	1.46365	9.854	9.2437	9.854	0.88086
	9.855	1.46653	9.855	9.24019	9.855	0.88051
	9.856	1.46874	9.856	9.23689	9.856	0.88037
	9.857	1.47095	9.857	9.2333	9.857	0.88024
	9.857	1.47304	9.858	9.22935	9.858	0.88045
	9.858	1.47504	9.858	9.22532	9.858	0.88116
	9.859	1.47684	9.859	9.22109	9.859	0.8815
	9.86	1.47842	9.86	9.21684	9.86	0.88132
	9.861	1.48015	9.861	9.21231	9.861	0.88111
	9.862	1.48323	9.862	9.20772	9.862	0.87993
	9.862	1.48626	9.863	9.20337	9.863	0.87864
	9.863	1.48906	9.863	9.19911	9.863	0.87734
	9.864	1.49182	9.864	9.19462	9.864	0.87606
	9.865	1.49495	9.865	9.18875	9.865	0.87479
	9.866	1.49832	9.866	9.18294	9.866	0.87375
	9.867	1.50167	9.867	9.17837	9.867	0.87284
	9.867	1.50499	9.868	9.17381	9.867	0.87278
	9.868	1.50822	9.868	9.16895	9.868	0.87274
	9.869	1.51118	9.869	9.16361	9.869	0.87301
	9.87	1.51413	9.87	9.1588	9.87	0.8736
	9.871	1.51691	9.871	9.15464	9.871	0.8735
	9.872	1.5196	9.872	9.1505	9.872	0.87274
	9.872	1.52235	9.873	9.14611	9.872	0.87196
	9.873	1.52514	9.873	9.14175	9.873	0.87106
	9.874	1.52786	9.874	9.13806	9.874	0.8702
	9.875	1.52952	9.875	9.13433	9.875	0.87045
	9.876	1.53147	9.876	9.13025	9.876	0.87098
	9.877	1.53523	9.877	9.1256	9.877	0.87182
	9.877	1.53898	9.878	9.12124	9.877	0.87292
	9.878	1.54284	9.878	9.11726	9.878	0.87367
	9.879	1.54677	9.879	9.11321	9.879	0.87394
	9.88	1.55066	9.88	9.10806	9.88	0.87418
	9.881	1.55443	9.881	9.10224	9.881	0.87389
	9.882	1.55797	9.882	9.09674	9.882	0.87353
	9.882	1.56026	9.883	9.09128	9.882	0.87411
	9.883	1.56255	9.883	9.08579	9.883	0.8748
	9.884	1.56455	9.884	9.08004	9.884	0.87553
	9.885	1.56627	9.885	9.07449	9.885	0.87634
	9.886	1.56763	9.886	9.07029	9.886	0.87711
	9.887	1.56876	9.887	9.06604	9.887	0.87767
	9.887	1.57001	9.888	9.06156	9.887	0.87825
	9.888	1.57274	9.888	9.05662	9.888	0.87911
	9.889	1.5757	9.889	9.05196	9.889	0.88007
	9.89	1.57894	9.89	9.04776	9.89	0.88069
	9.891	1.58215	9.891	9.04349	9.891	0.881
	9.892	1.58535	9.892	9.03841	9.892	0.88126
	9.892	1.58852	9.892	9.0332	9.892	0.88138
	9.893	1.59156	9.893	9.02863	9.893	0.88151
	9.894	1.5943	9.894	9.02395	9.894	0.88175
	9.895	1.59708	9.895	9.01886	9.895	0.88201
	9.896	1.60202	9.896	9.01304	9.896	0.88225
	9.897	1.60729	9.897	9.0074	9.897	0.88247
	9.897	1.61097	9.897	9.0023	9.897	0.88243
	9.898	1.61433	9.898	8.99729	9.898	0.88211
	9.899	1.61778	9.899	8.99209	9.899	0.88172
	9.9	1.62135	9.9	8.98669	9.9	0.88086
	9.901	1.625	9.901	8.98219	9.901	0.87977
	9.902	1.62873	9.902	8.97851	9.902	0.8791
	9.902	1.6325	9.902	8.97488	9.902	0.87865
	9.903	1.63706	9.903	8.97071	9.903	0.87836
	9.904	1.64178	9.904	8.96645	9.904	0.87867
	9.905	1.64671	9.905	8.96241	9.905	0.87906
	9.906	1.65196	9.906	8.95847	9.906	0.87939
	9.907	1.65742	9.907	8.95433	9.907	0.87969
	9.907	1.66323	9.907	8.94982	9.907	0.87987
	9.908	1.66911	9.908	8.94544	9.908	0.87991
	9.909	1.67364	9.909	8.94154	9.909	0.87967
	9.91	1.67779	9.91	8.93775	9.91	0.87928
	9.911	1.68228	9.911	8.93355	9.911	0.87887
	9.912	1.68696	9.912	8.92904	9.912	0.87855
	9.912	1.69168	9.912	8.92521	9.912	0.87829
	9.913	1.69641	9.913	8.92183	9.913	0.87817
	9.914	1.70167	9.914	8.91839	9.914	0.87807
	9.915	1.70767	9.915	8.91398	9.915	0.87806
	9.916	1.7138	9.916	8.9095	9.916	0.87881
	9.917	1.71795	9.917	8.90566	9.917	0.87971
	9.917	1.72174	9.917	8.9019	9.917	0.88063
	9.918	1.72519	9.918	8.89771	9.918	0.88155
	9.919	1.72837	9.919	8.89314	9.919	0.88239
	9.92	1.73143	9.92	8.88877	9.92	0.88311
	9.921	1.73436	9.921	8.88457	9.921	0.88432
	9.922	1.73734	9.922	8.88039	9.922	0.88574
	9.922	1.74063	9.922	8.8757	9.922	0.88718
	9.923	1.744	9.923	8.87091	9.923	0.88854
	9.924	1.74651	9.924	8.86663	9.924	0.88966
	9.925	1.74892	9.925	8.86245	9.925	0.89016
	9.926	1.75205	9.926	8.85789	9.926	0.89056
	9.927	1.75701	9.927	8.85182	9.927	0.89097
	9.927	1.76199	9.927	8.84574	9.927	0.8911
	9.928	1.76661	9.928	8.84012	9.928	0.89133
	9.929	1.77119	9.929	8.83454	9.929	0.89171
	9.93	1.77591	9.93	8.82933	9.93	0.8921
	9.931	1.78078	9.931	8.82435	9.931	0.89216
	9.931	1.78524	9.932	8.81977	9.932	0.89186
	9.932	1.78954	9.932	8.81553	9.932	0.89142
	9.933	1.7938	9.933	8.81131	9.933	0.89096
	9.934	1.79836	9.934	8.80681	9.934	0.89049
	9.935	1.80247	9.935	8.8024	9.935	0.88998
	9.936	1.80575	9.936	8.79898	9.936	0.88932
	9.936	1.80897	9.937	8.79569	9.936	0.88785
	9.937	1.81263	9.937	8.79141	9.937	0.88629
	9.938	1.81814	9.938	8.78609	9.938	0.88473
	9.939	1.82418	9.939	8.78116	9.939	0.88419
	9.94	1.83049	9.94	8.77659	9.94	0.88451
	9.941	1.83675	9.941	8.77205	9.941	0.88501
	9.941	1.84264	9.942	8.76749	9.941	0.88552
	9.942	1.84777	9.942	8.76292	9.942	0.88603
	9.943	1.85249	9.943	8.7589	9.943	0.88493
	9.944	1.85719	9.944	8.75501	9.944	0.88378
	9.945	1.8619	9.945	8.75033	9.945	0.88279
	9.946	1.86699	9.946	8.74517	9.946	0.88185
	9.946	1.87178	9.947	8.74074	9.946	0.88103
	9.947	1.87456	9.947	8.73756	9.947	0.88059
	9.948	1.87716	9.948	8.73448	9.948	0.88054
	9.949	1.87992	9.949	8.73032	9.949	0.8806
	9.95	1.88357	9.95	8.72544	9.95	0.88065
	9.951	1.88802	9.951	8.72016	9.951	0.8804
	9.951	1.89258	9.952	8.71461	9.951	0.88004
	9.952	1.89711	9.952	8.70896	9.952	0.87994
	9.953	1.90163	9.953	8.70304	9.953	0.87996
	9.954	1.90615	9.954	8.697	9.954	0.87999
	9.955	1.91051	9.955	8.69116	9.955	0.88065
	9.956	1.91473	9.956	8.68543	9.956	0.88172
	9.956	1.91892	9.957	8.67968	9.956	0.88289
	9.957	1.92358	9.957	8.67385	9.957	0.88409
	9.958	1.92917	9.958	8.66874	9.958	0.88518
	9.959	1.93372	9.959	8.66467	9.959	0.88614
	9.96	1.93766	9.96	8.66093	9.96	0.8863
	9.961	1.94161	9.961	8.65675	9.961	0.8856
	9.961	1.94559	9.961	8.65228	9.961	0.88467
	9.962	1.94992	9.962	8.64777	9.962	0.88333
	9.963	1.95489	9.963	8.64327	9.963	0.8817
	9.964	1.96006	9.964	8.63875	9.964	0.88122
	9.965	1.96524	9.965	8.6342	9.965	0.88129
	9.966	1.97056	9.966	8.63025	9.966	0.88135
	9.966	1.97564	9.966	8.62698	9.966	0.8823
	9.967	1.98019	9.967	8.62385	9.967	0.88347
	9.968	1.98455	9.968	8.62048	9.968	0.88417
	9.969	1.98994	9.969	8.61675	9.969	0.88471
	9.97	1.996	9.97	8.61394	9.97	0.88519
	9.971	2.00131	9.971	8.61177	9.971	0.88525
	9.971	2.0058	9.971	8.6097	9.971	0.88547
	9.972	2.01017	9.972	8.60725	9.972	0.88604
	9.973	2.01577	9.973	8.60465	9.973	0.88669
	9.974	2.02183	9.974	8.60232	9.974	0.88737
	9.975	2.02787	9.975	8.60009	9.975	0.88807
	9.976	2.0339	9.976	8.59786	9.976	0.8881
	9.976	2.04003	9.976	8.59458	9.976	0.88779
	9.977	2.0463	9.977	8.59094	9.977	0.88744
	9.978	2.05213	9.978	8.58732	9.978	0.8872
	9.979	2.05664	9.979	8.58372	9.979	0.88711
	9.98	2.06075	9.98	8.57999	9.98	0.88716
	9.981	2.06514	9.981	8.5761	9.981	0.88725
	9.981	2.06965	9.981	8.5726	9.981	0.88721
	9.982	2.07414	9.982	8.5694	9.982	0.88693
	9.983	2.07858	9.983	8.56621	9.983	0.88703
	9.984	2.0832	9.984	8.56177	9.984	0.8874
	9.985	2.08852	9.985	8.55681	9.985	0.8878
	9.986	2.09401	9.986	8.55183	9.986	0.88777
	9.986	2.09938	9.986	8.54686	9.986	0.88753
	9.987	2.1047	9.987	8.54164	9.987	0.88633
	9.988	2.11071	9.988	8.53616	9.988	0.8848
	9.989	2.11759	9.989	8.53088	9.989	0.88335
	9.99	2.12361	9.99	8.52596	9.99	0.88202
	9.991	2.12904	9.991	8.52115	9.991	0.88077
	9.991	2.13436	9.991	8.51543	9.991	0.87998
	9.992	2.13986	9.992	8.50934	9.992	0.87932
	9.993	2.1453	9.993	8.50363	9.993	0.87925
	9.994	2.14946	9.994	8.49808	9.994	0.8795
	9.995	2.15326	9.995	8.49255	9.995	0.87978
	9.996	2.15739	9.996	8.48706	9.996	0.88004
	9.996	2.16308	9.996	8.48156	9.996	0.87985
	9.997	2.16906	9.997	8.4772	9.997	0.87888
	9.998	2.17489	9.998	8.47315	9.998	0.87778
	9.999	2.18068	9.999	8.46823	9.999	0.87666
	10	2.18675	10	8.46337	10	0.87547
	10	2.19272	10.001	8.45878	10.001	0.87428
	10.001	2.19826	10.001	8.45415	10.001	0.87317
	10.002	2.20387	10.002	8.44918	10.002	0.87219
	10.003	2.2098	10.003	8.44386	10.003	0.87144
	10.004	2.21588	10.004	8.43841	10.004	0.87081
	10.005	2.22184	10.005	8.43383	10.005	0.87041
	10.005	2.22724	10.006	8.43012	10.005	0.87029
	10.006	2.23225	10.006	8.42582	10.006	0.87053
	10.007	2.23736	10.007	8.42089	10.007	0.87109
	10.008	2.24329	10.008	8.41613	10.008	0.87169
	10.009	2.24942	10.009	8.41166	10.009	0.87162
	10.01	2.25466	10.01	8.40737	10.01	0.87084
	10.01	2.2595	10.011	8.40315	10.01	0.86987
	10.011	2.26482	10.011	8.39894	10.011	0.86884
	10.012	2.27108	10.012	8.39535	10.012	0.86818
	10.013	2.27764	10.013	8.39235	10.013	0.86839
	10.014	2.28407	10.014	8.38855	10.014	0.86869
	10.015	2.29049	10.015	8.38405	10.015	0.86853
	10.015	2.29718	10.016	8.37954	10.015	0.86828
	10.016	2.30379	10.016	8.37501	10.016	0.86831
	10.017	2.30916	10.017	8.37049	10.017	0.86894
	10.018	2.31371	10.018	8.36602	10.018	0.87036
	10.019	2.31871	10.019	8.36159	10.019	0.87215
	10.02	2.3245	10.02	8.35784	10.02	0.8739
	10.02	2.3304	10.021	8.3546	10.02	0.87542
	10.021	2.33597	10.021	8.35091	10.021	0.8767
	10.022	2.34141	10.022	8.34663	10.022	0.87786
	10.023	2.34727	10.023	8.34236	10.023	0.87897
	10.024	2.35401	10.024	8.33839	10.024	0.88004
	10.025	2.36118	10.025	8.33432	10.025	0.88107
	10.025	2.36834	10.026	8.32963	10.025	0.88183
	10.026	2.37548	10.026	8.32456	10.026	0.88234
	10.027	2.38325	10.027	8.32025	10.027	0.88277
	10.028	2.39148	10.028	8.3165	10.028	0.88299
	10.029	2.39876	10.029	8.3136	10.029	0.88305
	10.03	2.40545	10.03	8.31142	10.03	0.88383
	10.03	2.41217	10.031	8.30926	10.03	0.88524
	10.031	2.41898	10.031	8.30702	10.031	0.88703
	10.032	2.4253	10.032	8.30405	10.032	0.88942
	10.033	2.4307	10.033	8.29949	10.033	0.89166
	10.034	2.43568	10.034	8.29415	10.034	0.893
	10.035	2.44109	10.035	8.28971	10.035	0.8939
	10.035	2.44687	10.035	8.28592	10.035	0.89408
	10.036	2.45245	10.036	8.28232	10.036	0.89327
	10.037	2.45785	10.037	8.27891	10.037	0.89182
	10.038	2.4634	10.038	8.27551	10.038	0.89008
	10.039	2.4696	10.039	8.27204	10.039	0.88837
	10.04	2.4757	10.04	8.26831	10.04	0.88742
	10.04	2.48106	10.04	8.26386	10.04	0.88701
	10.041	2.48609	10.041	8.25903	10.041	0.88684
	10.042	2.49158	10.042	8.25469	10.042	0.88681
	10.043	2.49808	10.043	8.25092	10.043	0.88675
	10.044	2.50455	10.044	8.24733	10.044	0.88664
	10.045	2.51013	10.045	8.24379	10.045	0.88657
	10.045	2.51535	10.045	8.2405	10.045	0.88653
	10.046	2.52122	10.046	8.23787	10.046	0.88647
	10.047	2.52745	10.047	8.23557	10.047	0.88604
	10.048	2.53299	10.048	8.23144	10.048	0.88541
	10.049	2.53812	10.049	8.22615	10.049	0.88501
	10.05	2.54354	10.05	8.21997	10.05	0.88474
	10.05	2.54944	10.05	8.21314	10.05	0.88449
	10.051	2.55548	10.051	8.20637	10.051	0.88426
	10.052	2.56141	10.052	8.19991	10.052	0.88374
	10.053	2.56729	10.053	8.1946	10.053	0.88276
	10.054	2.57271	10.054	8.19085	10.054	0.88142
	10.055	2.57766	10.055	8.18785	10.055	0.88015
	10.055	2.58238	10.055	8.18444	10.055	0.87917
	10.056	2.58699	10.056	8.18054	10.056	0.87866
	10.057	2.59189	10.057	8.17641	10.057	0.87924
	10.058	2.5974	10.058	8.17205	10.058	0.8803
	10.059	2.6032	10.059	8.16763	10.059	0.88123
	10.06	2.60846	10.06	8.16304	10.06	0.88197
	10.06	2.61315	10.06	8.15838	10.06	0.88218
	10.061	2.6187	10.061	8.15433	10.061	0.88164
	10.062	2.62561	10.062	8.15089	10.062	0.88133
	10.063	2.63223	10.063	8.14707	10.063	0.88146
	10.064	2.63795	10.064	8.14245	10.064	0.88171
	10.065	2.64326	10.065	8.13753	10.065	0.88201
	10.065	2.64939	10.065	8.13255	10.065	0.88232
	10.066	2.65613	10.066	8.12754	10.066	0.88243
	10.067	2.66249	10.067	8.12246	10.067	0.88223
	10.068	2.66821	10.068	8.11718	10.068	0.88228
	10.069	2.6745	10.069	8.11304	10.069	0.88268
	10.069	2.68203	10.07	8.11071	10.07	0.8832
	10.07	2.68998	10.07	8.10838	10.07	0.88408
	10.071	2.69742	10.071	8.1052	10.071	0.88522
	10.072	2.70462	10.072	8.10061	10.072	0.88636
	10.073	2.71202	10.073	8.09575	10.073	0.88749
	10.074	2.71963	10.074	8.09069	10.074	0.88847
	10.074	2.7274	10.075	8.08566	10.074	0.8892
	10.075	2.7354	10.075	8.0807	10.075	0.88966
	10.076	2.74371	10.076	8.07601	10.076	0.88986
	10.077	2.75293	10.077	8.07174	10.077	0.89003
	10.078	2.76266	10.078	8.06757	10.078	0.89016
	10.079	2.77182	10.079	8.06335	10.079	0.89027
	10.079	2.78062	10.08	8.05905	10.079	0.8905
	10.08	2.7895	10.08	8.05486	10.08	0.89086
	10.081	2.79857	10.081	8.05087	10.081	0.89124
	10.082	2.8067	10.082	8.04687	10.082	0.89175
	10.083	2.81356	10.083	8.04248	10.083	0.89217
	10.084	2.82072	10.084	8.03799	10.084	0.89216
	10.084	2.82866	10.085	8.03425	10.084	0.89207
	10.085	2.83685	10.085	8.03075	10.085	0.892
	10.086	2.84431	10.086	8.02698	10.086	0.89204
	10.087	2.85114	10.087	8.02244	10.087	0.89243
	10.088	2.85852	10.088	8.01746	10.088	0.89312
	10.089	2.86676	10.089	8.01263	10.089	0.89382
	10.089	2.87458	10.09	8.00783	10.089	0.89429
	10.09	2.88116	10.09	8.00286	10.09	0.89425
	10.091	2.88725	10.091	7.99759	10.091	0.89373
	10.092	2.89352	10.092	7.99312	10.092	0.89296
	10.093	2.8999	10.093	7.98987	10.093	0.89219
	10.094	2.90607	10.094	7.98663	10.094	0.89125
	10.094	2.91206	10.095	7.98308	10.094	0.89026
	10.095	2.9182	10.095	7.97914	10.095	0.88951
	10.096	2.92588	10.096	7.97513	10.096	0.88883
	10.097	2.93502	10.097	7.97105	10.097	0.88825
	10.098	2.94323	10.098	7.96702	10.098	0.88811
	10.099	2.95066	10.099	7.96321	10.099	0.88841
	10.099	2.95806	10.1	7.95959	10.099	0.88876
	10.1	2.96518	10.1	7.95609	10.1	0.88914
	10.101	2.97196	10.101	7.95266	10.101	0.88978
	10.102	2.97862	10.102	7.94891	10.102	0.89078
	10.103	2.98524	10.103	7.94478	10.103	0.89175
	10.104	2.99275	10.104	7.94105	10.104	0.89258
	10.104	3.00116	10.104	7.9378	10.104	0.89326
	10.105	3.009	10.105	7.93429	10.105	0.8935
	10.106	3.01628	10.106	7.93	10.106	0.89339
	10.107	3.02335	10.107	7.92551	10.107	0.8932
	10.108	3.03028	10.108	7.92168	10.108	0.89286
	10.109	3.03714	10.109	7.91822	10.109	0.8926
	10.109	3.04349	10.109	7.91454	10.109	0.89265
	10.11	3.04994	10.11	7.91051	10.11	0.893
	10.111	3.05643	10.111	7.90637	10.111	0.89378
	10.112	3.06319	10.112	7.90256	10.112	0.89473
	10.113	3.07023	10.113	7.89898	10.113	0.89538
	10.114	3.07702	10.114	7.89548	10.114	0.89505
	10.114	3.08384	10.114	7.8922	10.114	0.8948
	10.115	3.0909	10.115	7.88908	10.115	0.89484
	10.116	3.09911	10.116	7.88649	10.116	0.89494
	10.117	3.10724	10.117	7.88371	10.117	0.89529
	10.118	3.11298	10.118	7.88007	10.118	0.896
	10.119	3.11874	10.119	7.87591	10.119	0.89639
	10.119	3.12479	10.119	7.87158	10.119	0.89622
	10.12	3.13191	10.12	7.86705	10.12	0.89604
	10.121	3.13948	10.121	7.86243	10.121	0.89585
	10.122	3.14734	10.122	7.85749	10.122	0.89552
	10.123	3.15529	10.123	7.85265	10.123	0.89473
	10.124	3.16397	10.124	7.84833	10.124	0.89379
	10.124	3.17308	10.124	7.84401	10.124	0.89302
	10.125	3.18067	10.125	7.83939	10.125	0.89261
	10.126	3.18789	10.126	7.83442	10.126	0.89257
	10.127	3.19517	10.127	7.83023	10.127	0.89302
	10.128	3.203	10.128	7.82704	10.128	0.89344
	10.129	3.21117	10.129	7.82385	10.129	0.8938
	10.129	3.21876	10.129	7.82055	10.129	0.89403
	10.13	3.22633	10.13	7.81722	10.13	0.89396
	10.131	3.23461	10.131	7.81421	10.131	0.89371
	10.132	3.24499	10.132	7.81139	10.132	0.89349
	10.133	3.25563	10.133	7.80851	10.133	0.8933
	10.134	3.26581	10.134	7.80534	10.134	0.89346
	10.134	3.27604	10.134	7.8019	10.134	0.89455
	10.135	3.28605	10.135	7.79827	10.135	0.89531
	10.136	3.29507	10.136	7.79453	10.136	0.89515
	10.137	3.30287	10.137	7.78997	10.137	0.89474
	10.138	3.30982	10.138	7.78438	10.138	0.89407
	10.138	3.31702	10.139	7.77967	10.139	0.89298
	10.139	3.32508	10.139	7.77542	10.139	0.89171
	10.14	3.33346	10.14	7.77104	10.14	0.89024
	10.141	3.34081	10.141	7.76632	10.141	0.88876
	10.142	3.34791	10.142	7.76157	10.142	0.88731
	10.143	3.35492	10.143	7.75713	10.143	0.88588
	10.143	3.36157	10.144	7.75275	10.144	0.88455
	10.144	3.3675	10.144	7.74848	10.144	0.88321
	10.145	3.37255	10.145	7.74444	10.145	0.88169
	10.146	3.37789	10.146	7.74072	10.146	0.87994
	10.147	3.38433	10.147	7.73748	10.147	0.87865
	10.148	3.39197	10.148	7.73411	10.148	0.87816
	10.148	3.39908	10.149	7.73019	10.148	0.8777
	10.149	3.40571	10.149	7.72567	10.149	0.8773
	10.15	3.41242	10.15	7.72125	10.15	0.87693
	10.151	3.41921	10.151	7.71699	10.151	0.87657
	10.152	3.4253	10.152	7.71285	10.152	0.87622
	10.153	3.42928	10.153	7.70904	10.153	0.87584
	10.153	3.43278	10.154	7.70542	10.153	0.87544
	10.154	3.43671	10.154	7.70205	10.154	0.87502
	10.155	3.44186	10.155	7.69875	10.155	0.87459
	10.156	3.44772	10.156	7.69499	10.156	0.87455
	10.157	3.45416	10.157	7.69076	10.157	0.87538
	10.158	3.4606	10.158	7.6874	10.158	0.87644
	10.158	3.46731	10.159	7.68517	10.158	0.87761
	10.159	3.47415	10.159	7.68299	10.159	0.87891
	10.16	3.48004	10.16	7.68094	10.16	0.88036
	10.161	3.48504	10.161	7.67904	10.161	0.88219
	10.162	3.48995	10.162	7.67738	10.162	0.88401
	10.163	3.49623	10.163	7.67572	10.163	0.88533
	10.163	3.50392	10.164	7.67343	10.163	0.88653
	10.164	3.51192	10.164	7.6699	10.164	0.88762
	10.165	3.51989	10.165	7.66634	10.165	0.88868
	10.166	3.5279	10.166	7.66251	10.166	0.88971
	10.167	3.53628	10.167	7.65861	10.167	0.89058
	10.168	3.54382	10.168	7.65363	10.168	0.89123
	10.168	3.5496	10.169	7.64824	10.168	0.89082
	10.169	3.55539	10.169	7.64328	10.169	0.89043
	10.17	3.5617	10.17	7.63917	10.17	0.89026
	10.171	3.56911	10.171	7.63503	10.171	0.89052
	10.172	3.57634	10.172	7.63069	10.172	0.89076
	10.173	3.58347	10.173	7.62633	10.173	0.89099
	10.173	3.59067	10.173	7.62158	10.173	0.89125
	10.174	3.59848	10.174	7.61665	10.174	0.89175
	10.175	3.60643	10.175	7.61111	10.175	0.89235
	10.176	3.613	10.176	7.60445	10.176	0.89297
	10.177	3.61903	10.177	7.5981	10.177	0.8936
	10.178	3.62523	10.178	7.59257	10.178	0.89414
	10.178	3.63342	10.178	7.58702	10.178	0.89391
	10.179	3.64174	10.179	7.58123	10.179	0.89355
	10.18	3.64954	10.18	7.57542	10.18	0.89292
	10.181	3.65737	10.181	7.56954	10.181	0.89235
	10.182	3.66568	10.182	7.56376	10.182	0.89219
	10.183	3.67462	10.183	7.55841	10.183	0.89235
	10.183	3.6822	10.183	7.55393	10.183	0.89299
	10.184	3.68895	10.184	7.55015	10.184	0.89375
	10.185	3.69581	10.185	7.54752	10.185	0.89447
	10.186	3.70347	10.186	7.54484	10.186	0.89506
	10.187	3.71119	10.187	7.5417	10.187	0.89569
	10.188	3.71852	10.188	7.53828	10.188	0.89646
	10.188	3.72589	10.188	7.53591	10.188	0.89722
	10.189	3.73405	10.189	7.53395	10.189	0.89793
	10.19	3.74309	10.19	7.5319	10.19	0.89856
	10.191	3.75158	10.191	7.52907	10.191	0.89896
	10.192	3.75918	10.192	7.52627	10.192	0.89895
	10.193	3.76671	10.193	7.52365	10.193	0.89889
	10.193	3.77471	10.193	7.52102	10.193	0.89856
	10.194	3.78273	10.194	7.51826	10.194	0.89813
	10.195	3.79012	10.195	7.51545	10.195	0.89745
	10.196	3.79732	10.196	7.5133	10.196	0.89671
	10.197	3.80456	10.197	7.51223	10.197	0.89618
	10.198	3.81191	10.198	7.51095	10.198	0.89592
	10.198	3.8189	10.198	7.50837	10.198	0.89577
	10.199	3.82401	10.199	7.50505	10.199	0.89634
	10.2	3.82924	10.2	7.50198	10.2	0.89685
	10.201	3.83634	10.201	7.49892	10.201	0.89699
	10.202	3.84409	10.202	7.49599	10.202	0.89661
	10.203	3.85125	10.203	7.49362	10.203	0.89581
	10.203	3.8578	10.203	7.49075	10.203	0.89477
	10.204	3.86433	10.204	7.48712	10.204	0.89385
	10.205	3.87082	10.205	7.48341	10.205	0.89364
	10.206	3.87716	10.206	7.47915	10.206	0.89355
	10.207	3.88274	10.207	7.47454	10.207	0.89357
	10.208	3.88832	10.208	7.47038	10.208	0.8936
	10.208	3.89449	10.208	7.46661	10.208	0.89365
	10.209	3.90073	10.209	7.46284	10.209	0.89376
	10.21	3.90616	10.21	7.45906	10.21	0.89392
	10.211	3.91076	10.211	7.45543	10.211	0.89413
	10.212	3.91584	10.212	7.45251	10.212	0.89434
	10.212	3.92195	10.213	7.44961	10.213	0.89449
	10.213	3.92795	10.213	7.44663	10.213	0.89401
	10.214	3.93334	10.214	7.44259	10.214	0.89375
	10.215	3.93821	10.215	7.43806	10.215	0.89358
	10.216	3.94381	10.216	7.43333	10.216	0.89342
	10.217	3.95129	10.217	7.42861	10.217	0.89337
	10.217	3.95895	10.218	7.42424	10.217	0.89342
	10.218	3.96655	10.218	7.42054	10.218	0.8932
	10.219	3.97411	10.219	7.41818	10.219	0.89296
	10.22	3.98237	10.22	7.41676	10.22	0.89271
	10.221	3.99138	10.221	7.41541	10.221	0.89297
	10.222	3.99857	10.222	7.41351	10.222	0.89366
	10.222	4.00477	10.223	7.4112	10.222	0.89487
	10.223	4.01093	10.223	7.40817	10.223	0.89612
	10.224	4.01864	10.224	7.40511	10.224	0.89684
	10.225	4.02641	10.225	7.402	10.225	0.8967
	10.226	4.03424	10.226	7.39864	10.226	0.89576
	10.227	4.04208	10.227	7.39575	10.227	0.89466
	10.227	4.04991	10.228	7.39341	10.227	0.89357
	10.228	4.05775	10.228	7.39107	10.228	0.89259
	10.229	4.06496	10.229	7.38777	10.229	0.89164
	10.23	4.0719	10.23	7.38399	10.23	0.89063
	10.231	4.07887	10.231	7.38021	10.231	0.88962
	10.232	4.08698	10.232	7.37644	10.232	0.88862
	10.232	4.0953	10.233	7.37261	10.232	0.88782
	10.233	4.10248	10.233	7.36804	10.233	0.88702
	10.234	4.10954	10.234	7.36344	10.234	0.88694
	10.235	4.11662	10.235	7.36048	10.235	0.8869
	10.236	4.12398	10.236	7.35798	10.236	0.88682
	10.237	4.13063	10.237	7.35581	10.237	0.88667
	10.237	4.13582	10.238	7.3541	10.237	0.88639
	10.238	4.14092	10.238	7.35199	10.238	0.88583
	10.239	4.14687	10.239	7.34923	10.239	0.88526
	10.24	4.15414	10.24	7.34643	10.24	0.88475
	10.241	4.16075	10.241	7.34252	10.241	0.88425
	10.242	4.16662	10.242	7.33832	10.242	0.88323
	10.242	4.17246	10.242	7.3347	10.242	0.88212
	10.243	4.1781	10.243	7.33149	10.243	0.88136
	10.244	4.18378	10.244	7.32793	10.244	0.88142
	10.245	4.18785	10.245	7.32346	10.245	0.88207
	10.246	4.19187	10.246	7.31899	10.246	0.88358
	10.247	4.19622	10.247	7.31479	10.247	0.88512
	10.247	4.20188	10.247	7.31058	10.247	0.88578
	10.248	4.20758	10.248	7.30624	10.248	0.88606
	10.249	4.21326	10.249	7.30187	10.249	0.8862
	10.25	4.21893	10.25	7.29848	10.25	0.88631
	10.251	4.22559	10.251	7.29558	10.251	0.88635
	10.252	4.23385	10.252	7.29245	10.252	0.88575
	10.252	4.2408	10.252	7.28838	10.252	0.88511
	10.253	4.24726	10.253	7.28436	10.253	0.88428
	10.254	4.25369	10.254	7.28109	10.254	0.88344
	10.255	4.26117	10.255	7.27785	10.255	0.8831
	10.256	4.26869	10.256	7.2746	10.256	0.88346
	10.257	4.27598	10.257	7.27138	10.257	0.88387
	10.257	4.28323	10.257	7.26784	10.257	0.88436
	10.258	4.29084	10.258	7.26382	10.258	0.88484
	10.259	4.29907	10.259	7.25977	10.259	0.88434
	10.26	4.3064	10.26	7.25549	10.26	0.88372
	10.261	4.31239	10.261	7.2512	10.261	0.88304
	10.262	4.31844	10.262	7.24805	10.262	0.88234
	10.262	4.32475	10.262	7.24517	10.262	0.88174
	10.263	4.33125	10.263	7.2421	10.263	0.88183
	10.264	4.33786	10.264	7.23867	10.264	0.88157
	10.265	4.34453	10.265	7.23562	10.265	0.88048
	10.266	4.3512	10.266	7.23346	10.266	0.87949
	10.267	4.35842	10.267	7.23137	10.267	0.87842
	10.267	4.36519	10.267	7.22925	10.267	0.87711
	10.268	4.37022	10.268	7.2269	10.268	0.87636
	10.269	4.37524	10.269	7.22445	10.269	0.87611
	10.27	4.38087	10.27	7.222	10.27	0.87594
	10.271	4.38705	10.271	7.21956	10.271	0.87579
	10.272	4.39255	10.272	7.21691	10.272	0.87569
	10.272	4.39666	10.272	7.21437	10.272	0.8761
	10.273	4.40043	10.273	7.21259	10.273	0.87667
	10.274	4.40454	10.274	7.21104	10.274	0.87724
	10.275	4.40876	10.275	7.20844	10.275	0.8782
	10.276	4.41225	10.276	7.20445	10.276	0.87895
	10.277	4.41543	10.277	7.20011	10.277	0.87904
	10.277	4.41901	10.277	7.19578	10.277	0.87898
	10.278	4.42433	10.278	7.19142	10.278	0.87836
	10.279	4.42989	10.279	7.18856	10.279	0.87674
	10.28	4.43486	10.28	7.18628	10.28	0.87565
	10.281	4.43968	10.281	7.18427	10.281	0.87487
	10.281	4.44466	10.282	7.18231	10.282	0.87412
	10.282	4.44977	10.282	7.18036	10.282	0.87481
	10.283	4.45466	10.283	7.17848	10.283	0.87599
	10.284	4.45934	10.284	7.17674	10.284	0.87663
	10.285	4.46427	10.285	7.17535	10.285	0.87712
	10.286	4.47032	10.286	7.17405	10.286	0.87729
	10.286	4.47662	10.287	7.17208	10.286	0.87707
	10.287	4.48247	10.287	7.16928	10.287	0.87688
	10.288	4.48815	10.288	7.16648	10.288	0.87688
	10.289	4.49404	10.289	7.16391	10.289	0.87701
	10.29	4.50002	10.29	7.1614	10.29	0.87793
	10.291	4.50582	10.291	7.15836	10.291	0.87905
	10.291	4.51125	10.292	7.15499	10.291	0.88016
	10.292	4.51688	10.292	7.15176	10.292	0.88126
	10.293	4.52325	10.293	7.1486	10.293	0.88201
	10.294	4.52977	10.294	7.14546	10.294	0.88233
	10.295	4.53592	10.295	7.14152	10.295	0.88256
	10.296	4.54199	10.296	7.13839	10.296	0.88237
	10.296	4.54843	10.297	7.13656	10.296	0.88205
	10.297	4.55537	10.297	7.135	10.297	0.88188
	10.298	4.56185	10.298	7.13343	10.298	0.88177
	10.299	4.56662	10.299	7.13186	10.299	0.88226
	10.3	4.571	10.3	7.12875	10.3	0.88375
	10.301	4.57622	10.301	7.12511	10.301	0.88552
	10.301	4.58165	10.302	7.12143	10.301	0.88749
	10.302	4.58688	10.302	7.11708	10.302	0.88951
	10.303	4.59199	10.303	7.11225	10.303	0.88998
	10.304	4.59709	10.304	7.10732	10.304	0.88998
	10.305	4.60275	10.305	7.10236	10.305	0.88994
	10.306	4.60822	10.306	7.09741	10.306	0.8899
	10.306	4.61257	10.307	7.09286	10.306	0.8902
	10.307	4.61669	10.307	7.08921	10.307	0.89089
	10.308	4.62087	10.308	7.08642	10.308	0.89157
	10.309	4.62573	10.309	7.08376	10.309	0.89165
	10.31	4.63054	10.31	7.08109	10.31	0.89153
	10.311	4.63518	10.311	7.07812	10.311	0.89057
	10.311	4.63983	10.311	7.07566	10.311	0.88946
	10.312	4.64475	10.312	7.07353	10.312	0.88858
	10.313	4.64962	10.313	7.07143	10.313	0.88783
	10.314	4.6538	10.314	7.06895	10.314	0.88748
	10.315	4.65787	10.315	7.06581	10.315	0.88756
	10.316	4.66194	10.316	7.06342	10.316	0.88771
	10.316	4.66678	10.316	7.06133	10.316	0.88725
	10.317	4.67169	10.317	7.05929	10.317	0.88672
	10.318	4.67617	10.318	7.05718	10.318	0.886
	10.319	4.68058	10.319	7.05503	10.319	0.88529
	10.32	4.68496	10.32	7.05291	10.32	0.88475
	10.321	4.68904	10.321	7.05095	10.321	0.88453
	10.321	4.69198	10.321	7.04897	10.321	0.88438
	10.322	4.69472	10.322	7.04676	10.322	0.88406
	10.323	4.69759	10.323	7.04491	10.323	0.88364
	10.324	4.70084	10.324	7.04358	10.324	0.88314
	10.325	4.70449	10.325	7.04239	10.325	0.88256
	10.326	4.70788	10.326	7.04091	10.326	0.88198
	10.326	4.71102	10.326	7.03913	10.326	0.88141
	10.327	4.71414	10.327	7.03696	10.327	0.88084
	10.328	4.71851	10.328	7.03453	10.328	0.88032
	10.329	4.72359	10.329	7.03206	10.329	0.87986
	10.33	4.72814	10.33	7.02961	10.33	0.87986
	10.331	4.7324	10.331	7.02721	10.331	0.88013
	10.331	4.73657	10.331	7.02502	10.331	0.8799
	10.332	4.74058	10.332	7.02295	10.332	0.87931
	10.333	4.74434	10.333	7.02083	10.333	0.87853
	10.334	4.74783	10.334	7.01862	10.334	0.87758
	10.335	4.75121	10.335	7.01667	10.335	0.87684
	10.336	4.7549	10.336	7.01531	10.336	0.87682
	10.336	4.75882	10.336	7.01419	10.336	0.87713
	10.337	4.7622	10.337	7.01232	10.337	0.87789
	10.338	4.76497	10.338	7.00926	10.338	0.87888
	10.339	4.7676	10.339	7.00581	10.339	0.88012
	10.34	4.77023	10.34	7.0024	10.34	0.88153
	10.341	4.77287	10.341	6.99901	10.341	0.88282
	10.341	4.77569	10.341	6.99629	10.341	0.88373
	10.342	4.77863	10.342	6.99416	10.342	0.88442
	10.343	4.78254	10.343	6.99224	10.343	0.88496
	10.344	4.78765	10.344	6.99037	10.344	0.88543
	10.345	4.79289	10.345	6.98837	10.345	0.88601
	10.346	4.79776	10.346	6.98518	10.346	0.88664
	10.346	4.8025	10.346	6.98171	10.346	0.88703
	10.347	4.80786	10.347	6.97854	10.347	0.88722
	10.348	4.81358	10.348	6.97544	10.348	0.88736
	10.349	4.81805	10.349	6.97199	10.349	0.88746
	10.35	4.82181	10.35	6.9682	10.35	0.88752
	10.35	4.82559	10.351	6.96432	10.351	0.88751
	10.351	4.82942	10.351	6.96043	10.351	0.88746
	10.352	4.8333	10.352	6.95653	10.352	0.88795
	10.353	4.83733	10.353	6.95259	10.353	0.88876
	10.354	4.84143	10.354	6.94866	10.354	0.88961
	10.355	4.84563	10.355	6.9448	10.355	0.89047
	10.355	4.84988	10.356	6.94097	10.355	0.89106
	10.356	4.85381	10.356	6.93714	10.356	0.8909
	10.357	4.85754	10.357	6.93402	10.357	0.89054
	10.358	4.86139	10.358	6.93206	10.358	0.89056
	10.359	4.86593	10.359	6.93128	10.359	0.89073
	10.36	4.87079	10.36	6.93088	10.36	0.89065
	10.36	4.87562	10.361	6.93039	10.36	0.89041
	10.361	4.88051	10.361	6.92971	10.361	0.88997
	10.362	4.88593	10.362	6.92824	10.362	0.88915
	10.363	4.89174	10.363	6.92626	10.363	0.88826
	10.364	4.89664	10.364	6.92422	10.364	0.88753
	10.365	4.90037	10.365	6.92104	10.365	0.88685
	10.365	4.90378	10.366	6.91704	10.365	0.88665
	10.366	4.90759	10.366	6.9141	10.366	0.88676
	10.367	4.91155	10.367	6.91167	10.367	0.8872
	10.368	4.91485	10.368	6.90923	10.368	0.88782
	10.369	4.9178	10.369	6.90787	10.369	0.8886
	10.37	4.92069	10.37	6.90732	10.37	0.88996
	10.37	4.92309	10.371	6.90708	10.37	0.89154
	10.371	4.92529	10.371	6.9069	10.371	0.8932
	10.372	4.92749	10.372	6.90599	10.372	0.89482
	10.373	4.92969	10.373	6.90432	10.373	0.896
	10.374	4.93269	10.374	6.90264	10.374	0.8968
	10.375	4.93694	10.375	6.90105	10.375	0.89747
	10.375	4.94138	10.376	6.89942	10.375	0.89815
	10.376	4.94589	10.376	6.89771	10.376	0.89883
	10.377	4.95067	10.377	6.89598	10.377	0.8992
	10.378	4.95549	10.378	6.89378	10.378	0.89914
	10.379	4.9601	10.379	6.891	10.379	0.89879
	10.38	4.96413	10.38	6.88822	10.38	0.89817
	10.38	4.96767	10.381	6.88557	10.38	0.89766
	10.381	4.9712	10.381	6.88317	10.381	0.89742
	10.382	4.97486	10.382	6.88094	10.382	0.89749
	10.383	4.9783	10.383	6.87883	10.383	0.8979
	10.384	4.98119	10.384	6.87659	10.384	0.89853
	10.385	4.9839	10.385	6.87386	10.385	0.89871
	10.385	4.98672	10.385	6.87154	10.385	0.89832
	10.386	4.98975	10.386	6.87039	10.386	0.89756
	10.387	4.99261	10.387	6.8696	10.387	0.89637
	10.388	4.9952	10.388	6.86878	10.388	0.89526
	10.389	4.99778	10.389	6.86794	10.389	0.89468
	10.39	5.00061	10.39	6.86636	10.39	0.89442
	10.39	5.00377	10.39	6.86402	10.39	0.89371
	10.391	5.00734	10.391	6.86159	10.391	0.89262
	10.392	5.01125	10.392	6.85895	10.392	0.89133
	10.393	5.01517	10.393	6.8567	10.393	0.88978
	10.394	5.01912	10.394	6.85529	10.394	0.88847
[truncated: 11,554 more rows]

## Sheet: Fig. S6c
							Time (h)	m4C %	m6A %																							Time (h)	m4C %	m4C %
[truncated: 543 more rows]
[truncated: 4 more columns]

[truncated: 6 more sheets: Fig. S8a, Fig. S8b, Fig. S8c, Fig. S9b, Fig. S9c, Fig. S9d]
